# Supplementary material for: A molecular pathology, neurobiology, biochemical, genetic and neuroimaging study of progressive apraxia of speech
Source: Nat Commun. 2021 Jun 8;12:3452. doi: 10.1038/s41467-021-23687-8 (PMC8187627; doi:10.1038/s41467-021-23687-8)
Supplement: Supplementary file 4 — Source Data [file 41467_2021_23687_MOESM4_ESM.xlsx]

## Sheet: Figure 2
id	Diagnosis	moca	updrs_iii	wab_praxis	asrs_total_score_v3	time				Diagnosis	time	test	predicted_score
27	PSP	30	24	59	11	-1.15				CBD	-5	MDS-UPDRS III	8.83723
27	PSP	24	79	40	16	4.19164				CBD	-4.5	MDS-UPDRS III	9.11937
26	PSP	22	10	46	8	-4.15				CBD	-4	MDS-UPDRS III	9.59777
26	PSP	18	49	36	16	0.439329				CBD	-3.5	MDS-UPDRS III	10.2724
26	PSP	11	68	27	23	3.00338				CBD	-3	MDS-UPDRS III	11.1434
26	PSP	9	80	10	30	4.69938				CBD	-2.5	MDS-UPDRS III	12.2106
26	PSP		89	5		6.73786				CBD	-2	MDS-UPDRS III	13.474
20	PSP	28	16	54	38	1.36				CBD	-1.5	MDS-UPDRS III	14.9337
20	PSP	17	32	37	35	4.1918				CBD	-1	MDS-UPDRS III	16.5897
20	PSP	18	40			5.73114				CBD	-0.5	MDS-UPDRS III	18.442
20	PSP	1	85			7.79057				CBD	0	MDS-UPDRS III	20.4905
21	PSP	25	15	58	11	-0.07				CBD	0.5	MDS-UPDRS III	22.7352
21	PSP	27	24	57	23	1.98069				CBD	1	MDS-UPDRS III	25.1763
21	PSP	29	32	55	30	3.98274				CBD	1.5	MDS-UPDRS III	27.8136
21	PSP	24	30	54	34	6.05491				CBD	2	MDS-UPDRS III	30.6471
21	PSP	26	55	51		7.89483				CBD	2.5	MDS-UPDRS III	33.677
21	PSP	24	58	50		9.87593				CBD	3	MDS-UPDRS III	36.903
23	CBD	26	2	60	20	0.1				CBD	3.5	MDS-UPDRS III	40.3254
23	CBD	26	4	58	25	2.94368				CBD	4	MDS-UPDRS III	43.944
23	CBD	19	22	52	29	4.90383				CBD	4.5	MDS-UPDRS III	47.7589
23	CBD		43	21		6.88493				CBD	5	MDS-UPDRS III	51.77
11	PSP	28	12	58	20	0.99				CBD	5.5	MDS-UPDRS III	55.9774
11	PSP	28	11	55	29	3.18863				CBD	6	MDS-UPDRS III	60.3811
11	PSP	29	25	56	33	5.14604				CBD	6.5	MDS-UPDRS III	64.981
11	PSP	18	81	23		11.0602				CBD	7	MDS-UPDRS III	69.7772
5	PSP	25	25	51	16	0.92				CBD	7.5	MDS-UPDRS III	74.7697
5	PSP	25	50	42	26	5.57277				CBD	8	MDS-UPDRS III	79.9584
5	PSP	18	69	31		7.85445				CBD	8.5	MDS-UPDRS III	85.3434
57	CBD					-1.07				CBD	9	MDS-UPDRS III	90.9246
16	CBD	25	5	59	25	-0.17				CBD	9.5	MDS-UPDRS III	96.7021
16	CBD	27	18	55	29	5.36523				CBD	10	MDS-UPDRS III	102.676
16	CBD	18	38	41	33	7.72524				PSP	-5	MDS-UPDRS III	11.3912
16	CBD					9.03685				PSP	-4.5	MDS-UPDRS III	11.0793
16	CBD	7	72	30		9.80563				PSP	-4	MDS-UPDRS III	10.9529
24	CBD	24	34	51	33	0.76				PSP	-3.5	MDS-UPDRS III	11.0121
24	CBD	16	67	20		3.17403				PSP	-3	MDS-UPDRS III	11.2569
34	CBD	28	33	48	18	-1.35				PSP	-2.5	MDS-UPDRS III	11.6872
9	PSP	27	8	60	10	-1.82				PSP	-2	MDS-UPDRS III	12.3031
9	PSP	26	6	59	16	2.42775				PSP	-1.5	MDS-UPDRS III	13.1045
9	PSP	25	6	58	20	4.75134				PSP	-1	MDS-UPDRS III	14.0915
9	PSP	21	7	57	29	6.91005				PSP	-0.5	MDS-UPDRS III	15.2641
9	PSP	21	15	51		8.96949				PSP	0	MDS-UPDRS III	16.6222
29	CBD	25	20	56	14	-1.81				PSP	0.5	MDS-UPDRS III	18.1658
51	CBD	29	4	58	14	-2.78				PSP	1	MDS-UPDRS III	19.8951
51	CBD	12	74	44		1.72977				PSP	1.5	MDS-UPDRS III	21.8098
2	CBD	27	5	57	32.5	4.91				PSP	2	MDS-UPDRS III	23.9101
2	CBD	27	16	51	41	8.47842				PSP	2.5	MDS-UPDRS III	26.196
2	CBD	25	13	50		10.9322				PSP	3	MDS-UPDRS III	28.6675
2	CBD	23	41	45		12.856				PSP	3.5	MDS-UPDRS III	31.3244
2	CBD	21	49	31		15.0748				PSP	4	MDS-UPDRS III	34.167
2	CBD	12	69	30		16.7735				PSP	4.5	MDS-UPDRS III	37.1951
15	PSP	28	6	57	15	-3.21				PSP	5	MDS-UPDRS III	40.4087
15	PSP	21	13	54	23	0.539836				PSP	5.5	MDS-UPDRS III	43.808
15	PSP	25	21	50	27	2.74045				PSP	6	MDS-UPDRS III	47.3927
15	PSP	27	34	49	28	4.69786				PSP	6.5	MDS-UPDRS III	51.163
15	PSP	24	34	48	30	6.82563				PSP	7	MDS-UPDRS III	55.1189
15	PSP		61	49		9.21933				PSP	7.5	MDS-UPDRS III	59.2603
48	CBD	21	54	34	20	-0.546886				PSP	8	MDS-UPDRS III	63.5873
48	CBD	0	83	8		1.1013				PSP	8.5	MDS-UPDRS III	68.0999
14	CBD	23	6	54	15	1.76				PSP	9	MDS-UPDRS III	72.798
14	CBD	20	6	54	17	3.57658				PSP	9.5	MDS-UPDRS III	77.6816
14	CBD	16	9	51		6.61608				PSP	10	MDS-UPDRS III	82.7508
14	CBD		7			8.47969				CBD	-5	WAB AQ	107.983
1	CBD	25	6	60	12	-2.25				CBD	-4.5	WAB AQ	105.706
1	CBD	23	5	57	17	8.9486				CBD	-4	WAB AQ	103.475
30	CBD	26	12	51	37	1.84				CBD	-3.5	WAB AQ	101.288
42	CBD	24	21	56	8	-2.98				CBD	-3	WAB AQ	99.1463
42	CBD	15	21	45	13	0.411526				CBD	-2.5	WAB AQ	97.0496
42	CBD	5	10	32	23	2.66952				CBD	-2	WAB AQ	94.998
42	CBD		56			4.59051				CBD	-1.5	WAB AQ	92.9914
6	PSP	30	1	60	22	1.48				CBD	-1	WAB AQ	91.0298
6	PSP	29	6	58	21	3.62141				CBD	-0.5	WAB AQ	89.1132
6	PSP	28	8	59	24	5.94226				CBD	0	WAB AQ	87.2416
6	PSP	24			27	7.40874				CBD	0.5	WAB AQ	85.4151
6	PSP	27	19	47	30	9.12843				CBD	1	WAB AQ	83.6336
6	PSP	18	42	43	49	11.1223				CBD	1.5	WAB AQ	81.8971
45	CBD	24	28	57	12	-2.68				CBD	2	WAB AQ	80.2056
45	CBD	25	34	54	18	-0.477947				CBD	2.5	WAB AQ	78.5592
45	CBD	20	44	43	21	1.51316				CBD	3	WAB AQ	76.9578
17	CBD	29	20	59	22	3.58				CBD	3.5	WAB AQ	75.4014
17	CBD	28	36	43	28	4.49741				CBD	4	WAB AQ	73.89
17	CBD	23	51	38	31	6.269				CBD	4.5	WAB AQ	72.4236
39	CBD	25	4	54	12	-1.72				CBD	5	WAB AQ	71.0023
19	CBD	26	16	57	29	1.08				CBD	5.5	WAB AQ	69.626
19	CBD	23	43	50	30	3.4511				CBD	6	WAB AQ	68.2947
19	CBD	17	52			5.41125				CBD	6.5	WAB AQ	67.0084
19	CBD		82			7.40783				CBD	7	WAB AQ	65.7672
22	PSP	19	25	49	37	1.37				CBD	7.5	WAB AQ	64.571
48	CBD	21	8	34	20	-3				CBD	8	WAB AQ	63.4198
										CBD	8.5	WAB AQ	62.3136
										CBD	9	WAB AQ	61.2524
										CBD	9.5	WAB AQ	60.2363
										CBD	10	WAB AQ	59.2652
										PSP	-5	WAB AQ	99.2348
										PSP	-4.5	WAB AQ	98.59
										PSP	-4	WAB AQ	97.9546
										PSP	-3.5	WAB AQ	97.3286
										PSP	-3	WAB AQ	96.7119
										PSP	-2.5	WAB AQ	96.1046
										PSP	-2	WAB AQ	95.5067
										PSP	-1.5	WAB AQ	94.9182
										PSP	-1	WAB AQ	94.339
										PSP	-0.5	WAB AQ	93.7692
										PSP	0	WAB AQ	93.2088
										PSP	0.5	WAB AQ	92.6577
										PSP	1	WAB AQ	92.116
										PSP	1.5	WAB AQ	91.5837
										PSP	2	WAB AQ	91.0608
										PSP	2.5	WAB AQ	90.5472
										PSP	3	WAB AQ	90.0431
										PSP	3.5	WAB AQ	89.5482
										PSP	4	WAB AQ	89.0628
										PSP	4.5	WAB AQ	88.5867
										PSP	5	WAB AQ	88.12
										PSP	5.5	WAB AQ	87.6627
										PSP	6	WAB AQ	87.2147
										PSP	6.5	WAB AQ	86.7761
										PSP	7	WAB AQ	86.3469
										PSP	7.5	WAB AQ	85.9271
										PSP	8	WAB AQ	85.5166
										PSP	8.5	WAB AQ	85.1155
										PSP	9	WAB AQ	84.7238
										PSP	9.5	WAB AQ	84.3414
										PSP	10	WAB AQ	83.9685
										CBD	-5	ASRS	9.37997
										CBD	-4.5	ASRS	10.6936
										CBD	-4	ASRS	11.9689
										CBD	-3.5	ASRS	13.2058
										CBD	-3	ASRS	14.4044
										CBD	-2.5	ASRS	15.5647
										CBD	-2	ASRS	16.6866
										CBD	-1.5	ASRS	17.7702
										CBD	-1	ASRS	18.8154
										CBD	-0.5	ASRS	19.8223
										CBD	0	ASRS	20.7909
										CBD	0.5	ASRS	21.7211
										CBD	1	ASRS	22.613
										CBD	1.5	ASRS	23.4666
										CBD	2	ASRS	24.2818
										CBD	2.5	ASRS	25.0587
										CBD	3	ASRS	25.7972
										CBD	3.5	ASRS	26.4974
										CBD	4	ASRS	27.1593
										CBD	4.5	ASRS	27.7828
										CBD	5	ASRS	28.368
										CBD	5.5	ASRS	28.9149
										CBD	6	ASRS	29.4234
										CBD	6.5	ASRS	29.8936
										CBD	7	ASRS	30.3254
										CBD	7.5	ASRS	30.7189
										CBD	8	ASRS	31.0741
										CBD	8.5	ASRS	31.3909
										CBD	9	ASRS	31.6694
										CBD	9.5	ASRS	31.9095
										CBD	10	ASRS	32.1114
										PSP	-5	ASRS	11.994
										PSP	-4.5	ASRS	12.4674
										PSP	-4	ASRS	12.9837
										PSP	-3.5	ASRS	13.543
										PSP	-3	ASRS	14.1451
										PSP	-2.5	ASRS	14.7902
										PSP	-2	ASRS	15.4782
										PSP	-1.5	ASRS	16.2091
										PSP	-1	ASRS	16.9829
										PSP	-0.5	ASRS	17.7996
										PSP	0	ASRS	18.6593
										PSP	0.5	ASRS	19.5618
										PSP	1	ASRS	20.5073
										PSP	1.5	ASRS	21.4957
										PSP	2	ASRS	22.527
										PSP	2.5	ASRS	23.6012
										PSP	3	ASRS	24.7183
										PSP	3.5	ASRS	25.8783
										PSP	4	ASRS	27.0813
										PSP	4.5	ASRS	28.3271
										PSP	5	ASRS	29.6159
										PSP	5.5	ASRS	30.9476
										PSP	6	ASRS	32.3222
										PSP	6.5	ASRS	33.7397
										PSP	7	ASRS	35.2001
										PSP	7.5	ASRS	36.7035
										PSP	8	ASRS	38.2497
										PSP	8.5	ASRS	39.8389
										PSP	9	ASRS	41.471
										PSP	9.5	ASRS	43.146
										PSP	10	ASRS	44.8639
										CBD	-5	MoCA	30.1017
										CBD	-4.5	MoCA	29.4649
										CBD	-4	MoCA	28.8359
										CBD	-3.5	MoCA	28.2146
										CBD	-3	MoCA	27.6011
										CBD	-2.5	MoCA	26.9953
										CBD	-2	MoCA	26.3973
										CBD	-1.5	MoCA	25.8071
										CBD	-1	MoCA	25.2246
										CBD	-0.5	MoCA	24.6499
										CBD	0	MoCA	24.0829
										CBD	0.5	MoCA	23.5237
										CBD	1	MoCA	22.9722
										CBD	1.5	MoCA	22.4285
										CBD	2	MoCA	21.8925
										CBD	2.5	MoCA	21.3644
										CBD	3	MoCA	20.8439
										CBD	3.5	MoCA	20.3312
										CBD	4	MoCA	19.8263
										CBD	4.5	MoCA	19.3291
										CBD	5	MoCA	18.8397
										CBD	5.5	MoCA	18.3581
										CBD	6	MoCA	17.8842
										CBD	6.5	MoCA	17.418
										CBD	7	MoCA	16.9597
										CBD	7.5	MoCA	16.509
										CBD	8	MoCA	16.0662
										CBD	8.5	MoCA	15.631
										CBD	9	MoCA	15.2037
										CBD	9.5	MoCA	14.7841
										CBD	10	MoCA	14.3722
										PSP	-5	MoCA	27.8493
										PSP	-4.5	MoCA	27.7078
										PSP	-4	MoCA	27.5511
										PSP	-3.5	MoCA	27.3792
										PSP	-3	MoCA	27.192
										PSP	-2.5	MoCA	26.9895
										PSP	-2	MoCA	26.7718
										PSP	-1.5	MoCA	26.5389
										PSP	-1	MoCA	26.2907
										PSP	-0.5	MoCA	26.0273
										PSP	0	MoCA	25.7486
										PSP	0.5	MoCA	25.4547
										PSP	1	MoCA	25.1456
										PSP	1.5	MoCA	24.8212
										PSP	2	MoCA	24.4815
										PSP	2.5	MoCA	24.1266
										PSP	3	MoCA	23.7565
										PSP	3.5	MoCA	23.3711
										PSP	4	MoCA	22.9705
										PSP	4.5	MoCA	22.5546
										PSP	5	MoCA	22.1235
										PSP	5.5	MoCA	21.6772
										PSP	6	MoCA	21.2156
										PSP	6.5	MoCA	20.7387
										PSP	7	MoCA	20.2466
										PSP	7.5	MoCA	19.7393
										PSP	8	MoCA	19.2167
										PSP	8.5	MoCA	18.6789
										PSP	9	MoCA	18.1259
										PSP	9.5	MoCA	17.5575
										PSP	10	MoCA	16.974

## Sheet: Figure 5
Diagnosis	region	time	high	low	mid				id	Diagnosis	regionname	years_from_baseline	volume.scaled	fdg.suvr	median
CBD	Dentate_Nucleus	0	1.07292	0.979821	0.35724				27	PSP	Dentate_Nucleus	0	0.79027
CBD	Dentate_Nucleus	2	1.05456	0.968924	0.266842				27	PSP	Dentate_Nucleus	3.01164	0.670001
CBD	Dentate_Nucleus	4	1.04738	0.947477	0.176996				26	PSP	Dentate_Nucleus	0	0.966895
PSP	Dentate_Nucleus	0	1.00433	0.905392	-0.101527				26	PSP	Dentate_Nucleus	2.17112	0.921446
PSP	Dentate_Nucleus	2	0.942607	0.854742	-0.462111				26	PSP	Dentate_Nucleus	3.45517	0.871748
PSP	Dentate_Nucleus	4	0.889031	0.796784	-0.820978				26	PSP	Dentate_Nucleus	4.30116	0.809567
CBD	Putamen	0	3.77085	3.4841	-0.180521				26	PSP	Dentate_Nucleus	5.31964	0.827648
CBD	Putamen	2	3.51274	3.24728	-0.697264				20	PSP	Dentate_Nucleus	0	0.966267
CBD	Putamen	4	3.29032	2.97597	-1.21241				20	PSP	Dentate_Nucleus	1.16906	0.927247
PSP	Putamen	0	4.14747	3.84168	0.583583				20	PSP	Dentate_Nucleus	1.9384	0.915548
PSP	Putamen	2	4.01373	3.74457	0.343616				20	PSP	Dentate_Nucleus	2.96783	0.883594
PSP	Putamen	4	3.90773	3.62094	0.105026				21	PSP	Dentate_Nucleus	0	0.881867
CBD	Midbrain	0	7.62761	7.19001	0.537322				21	PSP	Dentate_Nucleus	1.59069	0.864381
CBD	Midbrain	2	7.33207	6.94402	0.113933				21	PSP	Dentate_Nucleus	2.59274	0.829641
CBD	Midbrain	4	7.105	6.62775	-0.309591				21	PSP	Dentate_Nucleus	3.62491	0.857488
PSP	Midbrain	0	7.37442	6.90717	0.123192				23	CBD	Dentate_Nucleus	0	1.30467
PSP	Midbrain	2	7.04696	6.65392	-0.333274				23	CBD	Dentate_Nucleus	1.42368	1.2573
PSP	Midbrain	4	6.77219	6.34516	-0.788134				23	CBD	Dentate_Nucleus	2.40383	1.25105
CBD	Precentral	0	1.45944	1.37465	1.41689				23	CBD	Dentate_Nucleus	3.39767	1.19446
CBD	Precentral	2	1.36838	1.28457	1.32653				11	PSP	Dentate_Nucleus	0	1.03075
CBD	Precentral	4	1.28459	1.18825	1.23633				11	PSP	Dentate_Nucleus	1.99863	1.01522
PSP	Precentral	0	1.46125	1.37603	1.41858				11	PSP	Dentate_Nucleus	2.97604	1.00249
PSP	Precentral	2	1.41212	1.32998	1.37106				11	PSP	Dentate_Nucleus	5.93018	0.873579
PSP	Precentral	4	1.36766	1.27971	1.32359				5	PSP	Dentate_Nucleus	0	0.940057
CBD	Supp_Motor_Area	0	1.4126	1.32744	1.37028				5	PSP	Dentate_Nucleus	2.36003	0.854635
CBD	Supp_Motor_Area	2	1.32431	1.24054	1.2829				5	PSP	Dentate_Nucleus	3.50171	0.803193
CBD	Supp_Motor_Area	4	1.24244	1.1472	1.19523				16	CBD	Dentate_Nucleus	0	1.18305
PSP	Supp_Motor_Area	0	1.41466	1.32937	1.3723				16	CBD	Dentate_Nucleus	2.76249	1.17562
PSP	Supp_Motor_Area	2	1.3657	1.28342	1.32501				16	CBD	Dentate_Nucleus	3.94251	1.12425
PSP	Supp_Motor_Area	4	1.32073	1.23319	1.27789				16	CBD	Dentate_Nucleus	4.59411	1.18146
CBD	SCR	0	0.421769	0.40146	0.411657				16	CBD	Dentate_Nucleus	4.98289	1.16339
CBD	SCR	2	0.41957	0.401286	0.410487				24	CBD	Dentate_Nucleus	0	0.969769
CBD	SCR	4	0.420524	0.397545	0.409424				24	CBD	Dentate_Nucleus	1.51403	0.910576
PSP	SCR	0	0.429552	0.408484	0.418811				34	CBD	Dentate_Nucleus	0	0.868565
PSP	SCR	2	0.429888	0.412282	0.42088				9	PSP	Dentate_Nucleus	0	0.959982
PSP	SCR	4	0.432882	0.413214	0.42293				9	PSP	Dentate_Nucleus	2.47502	0.914349
									9	PSP	Dentate_Nucleus	3.6386	0.906901
									9	PSP	Dentate_Nucleus	4.71732	0.886179
									9	PSP	Dentate_Nucleus	5.74675	0.88642
									29	CBD	Dentate_Nucleus	0	1.08941
									51	CBD	Dentate_Nucleus	0	0.734515
									51	CBD	Dentate_Nucleus	2.52704	0.631831
									2	CBD	Dentate_Nucleus	0	1.14713
									2	CBD	Dentate_Nucleus	1.70842	1.11233
									2	CBD	Dentate_Nucleus	2.93224	1.10624
									2	CBD	Dentate_Nucleus	3.89596	1.12272
									2	CBD	Dentate_Nucleus	5.00479	1.08723
									2	CBD	Dentate_Nucleus	5.85352	1.0391
									15	PSP	Dentate_Nucleus	0	0.95407
									15	PSP	Dentate_Nucleus	1.83984	0.882569
									15	PSP	Dentate_Nucleus	2.94045	0.863269
									15	PSP	Dentate_Nucleus	3.91786	0.846484
									15	PSP	Dentate_Nucleus	4.98563	0.801635
									15	PSP	Dentate_Nucleus	6.17933	0.770452
									48	CBD	Dentate_Nucleus	0	0.996992
									48	CBD	Dentate_Nucleus	1.62628	0.967662
									14	CBD	Dentate_Nucleus	0	0.930219
									30	CBD	Dentate_Nucleus	0	1.23485
									42	CBD	Dentate_Nucleus	0	0.884965
									42	CBD	Dentate_Nucleus	1.4538	0.83701
									42	CBD	Dentate_Nucleus	2.58179	0.833115
									42	CBD	Dentate_Nucleus	3.54278	0.839053
									6	PSP	Dentate_Nucleus	0	1.04102
									6	PSP	Dentate_Nucleus	1.54141	0.945191
									6	PSP	Dentate_Nucleus	2.705	0.913385
									6	PSP	Dentate_Nucleus	3.43874	0.906414
									6	PSP	Dentate_Nucleus	4.29843	0.878371
									6	PSP	Dentate_Nucleus	5.29227	0.773466
									45	CBD	Dentate_Nucleus	0	1.14821
									45	CBD	Dentate_Nucleus	0.999316	1.16735
									45	CBD	Dentate_Nucleus	1.99042	1.13803
									17	CBD	Dentate_Nucleus	0	0.972089
									19	CBD	Dentate_Nucleus	0	1.13561
									19	CBD	Dentate_Nucleus	0.991102	1.10898
									19	CBD	Dentate_Nucleus	1.97399	1.12382
									19	CBD	Dentate_Nucleus	3.06092	1.11439
									22	PSP	Dentate_Nucleus	0	1.01469
									27	PSP	Putamen	0	3.43499
									27	PSP	Putamen	3.01164	3.06567
									26	PSP	Putamen	0	4.31502
									26	PSP	Putamen	2.17112	4.07862
									26	PSP	Putamen	3.45517	4.22483
									26	PSP	Putamen	4.30116	4.05293
									26	PSP	Putamen	5.31964	3.67816
									20	PSP	Putamen	0	4.08735
									20	PSP	Putamen	1.16906	3.96968
									20	PSP	Putamen	1.9384	3.94698
									20	PSP	Putamen	2.96783	3.86544
									21	PSP	Putamen	0	4.5133
									21	PSP	Putamen	1.59069	4.40418
									21	PSP	Putamen	2.59274	4.3624
									21	PSP	Putamen	3.62491	4.36476
									23	CBD	Putamen	0	3.98797
									23	CBD	Putamen	1.42368	3.78466
									23	CBD	Putamen	2.40383	3.55109
									23	CBD	Putamen	3.39767	3.312
									11	PSP	Putamen	0	4.36866
									11	PSP	Putamen	1.99863	4.28613
									11	PSP	Putamen	2.97604	3.98183
									11	PSP	Putamen	5.93018	3.84818
									5	PSP	Putamen	0	3.20524
									5	PSP	Putamen	2.36003	3.07234
									5	PSP	Putamen	3.50171	2.6462
									16	CBD	Putamen	0	4.26955
									16	CBD	Putamen	2.76249	3.76085
									16	CBD	Putamen	3.94251	3.47426
									16	CBD	Putamen	4.59411	3.35947
									16	CBD	Putamen	4.98289	3.35874
									24	CBD	Putamen	0	3.9422
									24	CBD	Putamen	1.51403	3.79525
									34	CBD	Putamen	0	3.22336
									9	PSP	Putamen	0	3.97889
									9	PSP	Putamen	2.47502	3.86641
									9	PSP	Putamen	3.6386	3.76702
									9	PSP	Putamen	4.71732	3.70422
									9	PSP	Putamen	5.74675	3.73778
									29	CBD	Putamen	0	3.92188
									51	CBD	Putamen	0	3.1572
									51	CBD	Putamen	2.52704	2.55319
									2	CBD	Putamen	0	3.91679
									2	CBD	Putamen	1.70842	3.61449
									2	CBD	Putamen	2.93224	3.51228
									2	CBD	Putamen	3.89596	3.3335
									2	CBD	Putamen	5.00479	3.16371
									2	CBD	Putamen	5.85352	2.96098
									15	PSP	Putamen	0	3.97998
									15	PSP	Putamen	1.83984	4.01625
									15	PSP	Putamen	2.94045	3.82353
									15	PSP	Putamen	3.91786	3.89249
									15	PSP	Putamen	4.98563	3.85777
									15	PSP	Putamen	6.17933	3.80541
									48	CBD	Putamen	0	3.42897
									48	CBD	Putamen	1.62628	2.81918
									14	CBD	Putamen	0	3.83857
									30	CBD	Putamen	0	3.28642
									42	CBD	Putamen	0	3.69103
									42	CBD	Putamen	1.4538	3.53391
									42	CBD	Putamen	2.58179	3.47077
									42	CBD	Putamen	3.54278	3.18295
									6	PSP	Putamen	0	4.38097
									6	PSP	Putamen	1.54141	4.19576
									6	PSP	Putamen	2.705	4.09362
									6	PSP	Putamen	3.43874	4.09598
									6	PSP	Putamen	4.29843	3.95374
									6	PSP	Putamen	5.29227	4.10807
									45	CBD	Putamen	0	4.31862
									45	CBD	Putamen	0.999316	4.29503
									45	CBD	Putamen	1.99042	3.97582
									17	CBD	Putamen	0	2.80113
									19	CBD	Putamen	0	3.55513
									19	CBD	Putamen	0.991102	3.30123
									19	CBD	Putamen	1.97399	3.09069
									19	CBD	Putamen	3.06092	2.98497
									22	PSP	Putamen	0	3.32591
									27	PSP	Midbrain	0	6.04306
									27	PSP	Midbrain	3.01164	5.63659
									26	PSP	Midbrain	0	7.35847
									26	PSP	Midbrain	2.17112	6.79923
									26	PSP	Midbrain	3.45517	6.57521
									26	PSP	Midbrain	4.30116	6.53257
									26	PSP	Midbrain	5.31964	5.97109
									20	PSP	Midbrain	0	7.17934
									20	PSP	Midbrain	1.16906	6.8454
									20	PSP	Midbrain	1.9384	6.76342
									20	PSP	Midbrain	2.96783	6.59973
									21	PSP	Midbrain	0	7.28788
									21	PSP	Midbrain	1.59069	6.97937
									21	PSP	Midbrain	2.59274	6.97467
									21	PSP	Midbrain	3.62491	6.95046
									23	CBD	Midbrain	0	8.77486
									23	CBD	Midbrain	1.42368	8.55206
									23	CBD	Midbrain	2.40383	8.43752
									23	CBD	Midbrain	3.39767	8.20549
									11	PSP	Midbrain	0	7.89602
									11	PSP	Midbrain	1.99863	7.36363
									11	PSP	Midbrain	2.97604	7.27525
									11	PSP	Midbrain	5.93018	6.68031
									5	PSP	Midbrain	0	6.31794
									5	PSP	Midbrain	2.36003	5.99623
									5	PSP	Midbrain	3.50171	5.79467
									16	CBD	Midbrain	0	8.09076
									16	CBD	Midbrain	2.76249	7.53732
									16	CBD	Midbrain	3.94251	7.34028
									16	CBD	Midbrain	4.59411	7.28705
									16	CBD	Midbrain	4.98289	7.07447
									24	CBD	Midbrain	0	7.93358
									24	CBD	Midbrain	1.51403	7.80334
									34	CBD	Midbrain	0	6.49833
									9	PSP	Midbrain	0	7.2238
									9	PSP	Midbrain	2.47502	6.84692
									9	PSP	Midbrain	3.6386	6.81955
									9	PSP	Midbrain	4.71732	6.76084
									9	PSP	Midbrain	5.74675	6.65475
									29	CBD	Midbrain	0	6.90194
									51	CBD	Midbrain	0	7.01214
									51	CBD	Midbrain	2.52704	6.30432
									2	CBD	Midbrain	0	7.30167
									2	CBD	Midbrain	1.70842	7.24455
									2	CBD	Midbrain	2.93224	6.98997
									2	CBD	Midbrain	3.89596	6.95874
									2	CBD	Midbrain	5.00479	6.79772
									2	CBD	Midbrain	5.85352	6.61121
									15	PSP	Midbrain	0	7.44038
									15	PSP	Midbrain	1.83984	7.156
									15	PSP	Midbrain	2.94045	6.90755
									15	PSP	Midbrain	3.91786	6.88011
									15	PSP	Midbrain	4.98563	6.7055
									15	PSP	Midbrain	6.17933	6.48458
									48	CBD	Midbrain	0	6.8687
									48	CBD	Midbrain	1.62628	6.48504
									14	CBD	Midbrain	0	6.52029
									30	CBD	Midbrain	0	8.63375
									42	CBD	Midbrain	0	7.112
									42	CBD	Midbrain	1.4538	6.98708
									42	CBD	Midbrain	2.58179	6.56528
									42	CBD	Midbrain	3.54278	6.29043
									6	PSP	Midbrain	0	7.41654
									6	PSP	Midbrain	1.54141	7.23802
									6	PSP	Midbrain	2.705	7.07739
									6	PSP	Midbrain	3.43874	6.83546
									6	PSP	Midbrain	4.29843	6.60973
									6	PSP	Midbrain	5.29227	6.64561
									45	CBD	Midbrain	0	7.80404
									45	CBD	Midbrain	0.999316	7.74258
									45	CBD	Midbrain	1.99042	7.50317
									17	CBD	Midbrain	0	6.61236
									19	CBD	Midbrain	0	8.08555
									19	CBD	Midbrain	0.991102	7.64077
									19	CBD	Midbrain	1.97399	7.65937
									19	CBD	Midbrain	3.06092	7.55579
									22	PSP	Midbrain	0	6.71111
									27	PSP	Precentral	0		1.3913
									27	PSP	Precentral	3.04997		1.32128
									26	PSP	Precentral	0		1.35565
									26	PSP	Precentral	2.14374		1.29318
									26	PSP	Precentral	3.42779		1.23092
									26	PSP	Precentral	4.27105		1.16913
									26	PSP	Precentral	5.31964		1.06084
									20	PSP	Precentral	0		1.33854
									20	PSP	Precentral	1.16906		1.34204
									21	PSP	Precentral	0		1.38662
									21	PSP	Precentral	1.59069		1.32373
									21	PSP	Precentral	2.58727		1.48084
									21	PSP	Precentral	3.62491		1.33613
									23	CBD	Precentral	0		1.42048
									23	CBD	Precentral	1.42368		1.34859
									23	CBD	Precentral	2.39836		1.34371
									23	CBD	Precentral	3.39493		1.27908
									11	PSP	Precentral	0		1.55453
									11	PSP	Precentral	1.99589		1.48171
									11	PSP	Precentral	2.97604		1.43195
									11	PSP	Precentral	5.92745		1.33969
									5	PSP	Precentral	0		1.53436
									5	PSP	Precentral	2.36277		1.38387
									5	PSP	Precentral	3.50171		1.35901
									16	CBD	Precentral	0		1.5734
									16	CBD	Precentral	2.76523		1.47653
									16	CBD	Precentral	3.94524		1.38103
									16	CBD	Precentral	4.98563		1.28427
									24	CBD	Precentral	0		1.25369
									24	CBD	Precentral	1.51403		1.21909
									34	CBD	Precentral	0		1.33224
									9	PSP	Precentral	0		1.32574
									9	PSP	Precentral	2.40383		1.27875
									9	PSP	Precentral	3.56742		1.25089
									9	PSP	Precentral	4.64613		1.19538
									9	PSP	Precentral	5.67009		1.18219
									29	CBD	Precentral	0		1.29079
									51	CBD	Precentral	0		1.38007
									51	CBD	Precentral	2.52977		1.25155
									2	CBD	Precentral	0		1.64422
									2	CBD	Precentral	1.70842		1.56692
									2	CBD	Precentral	2.93224		1.53942
									2	CBD	Precentral	3.89596		1.45726
									2	CBD	Precentral	5.00205		1.42697
									2	CBD	Precentral	5.84805		1.30048
									15	PSP	Precentral	0		1.58735
									15	PSP	Precentral	1.83984		1.55731
									15	PSP	Precentral	2.93771		1.55003
									15	PSP	Precentral	3.91786		1.51262
									15	PSP	Precentral	4.98563		1.53559
									15	PSP	Precentral	6.17659		1.474
									48	CBD	Precentral	0		1.28365
									48	CBD	Precentral	1.62902		1.1951
									14	CBD	Precentral	0		1.37686
									30	CBD	Precentral	0		1.446
									42	CBD	Precentral	0		1.4336
									42	CBD	Precentral	1.47844		1.3938
									42	CBD	Precentral	2.60096		1.41876
									42	CBD	Precentral	3.56468		1.26829
									6	PSP	Precentral	0		1.4234
									6	PSP	Precentral	1.54141		1.39466
									6	PSP	Precentral	2.70226		1.32288
									6	PSP	Precentral	3.436		1.43639
									6	PSP	Precentral	4.29295		1.35797
									45	CBD	Precentral	0		1.43633
									45	CBD	Precentral	1.00205		1.32851
									45	CBD	Precentral	1.99589		1.31201
									17	CBD	Precentral	0		1.56108
									19	CBD	Precentral	0		1.47708
									19	CBD	Precentral	0.991102		1.44443
									22	PSP	Precentral	0		1.31193
									27	PSP	Supp_Motor_Area	0		1.36669
									27	PSP	Supp_Motor_Area	3.04997		1.2704
									26	PSP	Supp_Motor_Area	0		1.25211
									26	PSP	Supp_Motor_Area	2.14374		1.15674
									26	PSP	Supp_Motor_Area	3.42779		1.10091
									26	PSP	Supp_Motor_Area	4.27105		1.06579
									26	PSP	Supp_Motor_Area	5.31964		1.05686
									20	PSP	Supp_Motor_Area	0		1.24871
									20	PSP	Supp_Motor_Area	1.16906		1.19587
									21	PSP	Supp_Motor_Area	0		1.3758
									21	PSP	Supp_Motor_Area	1.59069		1.25998
									21	PSP	Supp_Motor_Area	2.58727		1.41557
									21	PSP	Supp_Motor_Area	3.62491		1.2633
									23	CBD	Supp_Motor_Area	0		1.47791
									23	CBD	Supp_Motor_Area	1.42368		1.37498
									23	CBD	Supp_Motor_Area	2.39836		1.34097
									23	CBD	Supp_Motor_Area	3.39493		1.27396
									11	PSP	Supp_Motor_Area	0		1.58513
									11	PSP	Supp_Motor_Area	1.99589		1.53603
									11	PSP	Supp_Motor_Area	2.97604		1.47836
									11	PSP	Supp_Motor_Area	5.92745		1.36558
									5	PSP	Supp_Motor_Area	0		1.46539
									5	PSP	Supp_Motor_Area	2.36277		1.33669
									5	PSP	Supp_Motor_Area	3.50171		1.30581
									16	CBD	Supp_Motor_Area	0		1.54607
									16	CBD	Supp_Motor_Area	2.76523		1.4309
									16	CBD	Supp_Motor_Area	3.94524		1.29726
									16	CBD	Supp_Motor_Area	4.98563		1.19016
									24	CBD	Supp_Motor_Area	0		1.22698
									24	CBD	Supp_Motor_Area	1.51403		1.19331
									34	CBD	Supp_Motor_Area	0		1.26318
									9	PSP	Supp_Motor_Area	0		1.33744
									9	PSP	Supp_Motor_Area	2.40383		1.25966
									9	PSP	Supp_Motor_Area	3.56742		1.23634
									9	PSP	Supp_Motor_Area	4.64613		1.16004
									9	PSP	Supp_Motor_Area	5.67009		1.13966
									29	CBD	Supp_Motor_Area	0		1.17907
									51	CBD	Supp_Motor_Area	0		1.28483
									51	CBD	Supp_Motor_Area	2.52977		1.13891
									2	CBD	Supp_Motor_Area	0		1.70991
									2	CBD	Supp_Motor_Area	1.70842		1.63419
									2	CBD	Supp_Motor_Area	2.93224		1.58507
									2	CBD	Supp_Motor_Area	3.89596		1.4957
									2	CBD	Supp_Motor_Area	5.00205		1.44477
									2	CBD	Supp_Motor_Area	5.84805		1.31716
									15	PSP	Supp_Motor_Area	0		1.58129
									15	PSP	Supp_Motor_Area	1.83984		1.54452
									15	PSP	Supp_Motor_Area	2.93771		1.50187
									15	PSP	Supp_Motor_Area	3.91786		1.45875
									15	PSP	Supp_Motor_Area	4.98563		1.45742
									15	PSP	Supp_Motor_Area	6.17659		1.41772
									48	CBD	Supp_Motor_Area	0		1.3363
									48	CBD	Supp_Motor_Area	1.62902		1.27727
									14	CBD	Supp_Motor_Area	0		1.3964
									30	CBD	Supp_Motor_Area	0		1.35901
									42	CBD	Supp_Motor_Area	0		1.32126
									42	CBD	Supp_Motor_Area	1.47844		1.24007
									42	CBD	Supp_Motor_Area	2.60096		1.17354
									42	CBD	Supp_Motor_Area	3.56468		1.10363
									6	PSP	Supp_Motor_Area	0		1.43506
									6	PSP	Supp_Motor_Area	1.54141		1.39368
									6	PSP	Supp_Motor_Area	2.70226		1.29857
									6	PSP	Supp_Motor_Area	3.436		1.34811
									6	PSP	Supp_Motor_Area	4.29295		1.28569
									45	CBD	Supp_Motor_Area	0		1.37364
									45	CBD	Supp_Motor_Area	1.00205		1.28473
									45	CBD	Supp_Motor_Area	1.99589		1.22387
									17	CBD	Supp_Motor_Area	0		1.474
									19	CBD	Supp_Motor_Area	0		1.36885
									19	CBD	Supp_Motor_Area	0.991102		1.29787
									22	PSP	Supp_Motor_Area	0		1.14086
									27	PSP	SCR	0			0.387533
									27	PSP	SCR	3.01164			0.396174
									26	PSP	SCR	0			0.402684
									26	PSP	SCR	2.17112			0.415357
									26	PSP	SCR	3.45517			0.449858
									26	PSP	SCR	4.30116			0.416038
									26	PSP	SCR	5.31964			0.465695
									20	PSP	SCR	0			0.428571
									20	PSP	SCR	1.16906			0.44918
									20	PSP	SCR	1.9384			0.490291
									20	PSP	SCR	2.96783			0.461354
									21	PSP	SCR	0			0.40038
									21	PSP	SCR	1.59069			0.411622
									21	PSP	SCR	2.59274			0.406597
									21	PSP	SCR	3.62491			0.401949
									23	CBD	SCR	0			0.433985
									23	CBD	SCR	1.42368			0.446191
									23	CBD	SCR	2.40383			0.453842
									23	CBD	SCR	3.39767			0.463484
									11	PSP	SCR	0			0.462234
									11	PSP	SCR	1.99863			0.471218
									11	PSP	SCR	2.97604			0.470398
									11	PSP	SCR	5.93018			0.442033
									5	PSP	SCR	0			0.400053
									5	PSP	SCR	2.36003			0.391286
									5	PSP	SCR	3.50171			0.364217
									16	CBD	SCR	0			0.424528
									16	CBD	SCR	2.76249			0.407973
									16	CBD	SCR	3.94251			0.405174
									16	CBD	SCR	4.59411			0.41793
									16	CBD	SCR	4.98289			0.414934
									24	CBD	SCR	0			0.408183
									24	CBD	SCR	1.51403			0.36026
									34	CBD	SCR	0			0.417797
									9	PSP	SCR	0			0.394866
									9	PSP	SCR	2.47502			0.42831
									9	PSP	SCR	3.6386			0.396274
									9	PSP	SCR	4.71732			0.422345
									9	PSP	SCR	5.74675			0.411492
									29	CBD	SCR	0			0.445617
									51	CBD	SCR	0			0.41082
									51	CBD	SCR	2.52704			0.39795
									2	CBD	SCR	0			0.399776
									2	CBD	SCR	1.70842			0.412739
									2	CBD	SCR	2.93224			0.412799
									2	CBD	SCR	3.89596			0.361349
									2	CBD	SCR	5.85352			0.394168
									15	PSP	SCR	0			0.434338
									15	PSP	SCR	1.83984			0.462381
									15	PSP	SCR	2.94045			0.475901
									15	PSP	SCR	3.91786			0.468498
									15	PSP	SCR	4.98563			0.48354
									15	PSP	SCR	6.17933			0.492874
									48	CBD	SCR	0			0.396325
									48	CBD	SCR	1.62628			0.359725
									30	CBD	SCR	0			0.371937
									42	CBD	SCR	0			0.409058
									42	CBD	SCR	1.4538			0.412509
									42	CBD	SCR	2.58179			0.398437
									6	PSP	SCR	0			0.384013
									6	PSP	SCR	1.54141			0.386352
									6	PSP	SCR	2.705			0.383346
									6	PSP	SCR	3.43874			0.39646
									6	PSP	SCR	4.29843			0.36418
									6	PSP	SCR	5.29227			0.417547
									45	CBD	SCR	0			0.458256
									45	CBD	SCR	0.999316			0.421129
									45	CBD	SCR	1.99042			0.434314
									17	CBD	SCR	0			0.426433
									19	CBD	SCR	0			0.403308
									19	CBD	SCR	0.991102			0.419564
									19	CBD	SCR	1.97399			0.468492
									19	CBD	SCR	3.06092			0.451172
									22	PSP	SCR	0			0.431383

## Sheet: Figure 6
Figure 6	Neuronal Loss across Regions					Tau Lesion Counts across Regions					Neuronal Corticostriatal−to−Subcortical Ratio					Tau Corticostriatal−to−Subcortical Ratio
	Group	variable	value			Group	variable	value			Group	AOS.type	Neuronal.ratio			Group	AOS.type	Tau.count.ratio
	CBD-Phon	SMA	1			CBD-Phon	SMA.1	11			CBD-Phon	1	2			CBD-Phon	1	1.5
	CBD-Phon	SMA	2			CBD-Phon	SMA.1	12			CBD-Phon	1	0.8			CBD-Phon	1	1.9
	CBD-Phon	SMA	3			CBD-Phon	SMA.1	11			CBD-Phon	1	1.2			CBD-Phon	1	1.4
	CBD-Phon	SMA	1			CBD-Phon	SMA.1	8			CBD-Phon	1	0.8			CBD-Phon	1	1.3
	CBD-Phon	SMA	1			CBD-Phon	SMA.1	11			CBD-Phon	1	0.9			CBD-Phon	1	1.7
	CBD-Phon	SMA	2			CBD-Phon	SMA.1	11			CBD-Phon	1	1			CBD-Phon	1	1.9
	CBD-Phon	SMA	3			CBD-Phon	SMA.1	11			CBD-Phon	1	0.9			CBD-Phon	1	1.8
	CBD-Phon	SMA	2			CBD-Phon	SMA.1	11			CBD-Phon	1	3			CBD-Phon	1	1.3
	CBD-Phon	SMA	1			CBD-Phon	SMA.1	11			CBD-Phon	1	0.7			CBD-Phon	1	1.6
	CBD-Phon	SMA	2.5			CBD-Phon	SMA.1	9			CBD-Phon	1	1.6			CBD-Phon	1	1.6
	CBD-Phon	SMA	1			CBD-Phon	SMA.1	12			CBD-Phon	1	1.6			CBD-Phon	1	2.1
	CBD-Phon	SMA	2			CBD-Phon	SMA.1	12			CBD-Phon	1	1.6			CBD-Phon	1	1.6
	CBD-Phon	SMA	1			CBD-Phon	SMA.1	11			CBD-Phon	1	1			CBD-Phon	1	1.5
	CBD-Phon	SMA	1			CBD-Phon	SMA.1	12			CBD-Phon	1	0.8			CBD-Phon	1	1.5
	CBD-Phon	SMA	2			CBD-Phon	SMA.1	11			CBD-Phon	1	1.1			CBD-Phon	1	1.7
	CBD-Pros	SMA	0.5			CBD-Pros	SMA.1	12			CBD-Pros	2	0.4			CBD-Pros	2	1.6
	CBD-Pros	SMA	0.5			CBD-Pros	SMA.1	10			CBD-Pros	2	0.5			CBD-Pros	2	2
	PSP-Phon	SMA	2			PSP-Phon	SMA.1	11			PSP-Phon	1	2			PSP-Phon	1	2.4
	PSP-Phon	SMA	3			PSP-Phon	SMA.1	12			PSP-Phon	1	1.3			PSP-Phon	1	2.1
	PSP-Phon	SMA	1			PSP-Phon	SMA.1	10			PSP-Phon	1	1.1			PSP-Phon	1	1.5
	PSP-Pros	SMA	0			PSP-Pros	SMA.1	9			PSP-Pros	2	0.1			PSP-Pros	2	1.7
	PSP-Pros	SMA	1			PSP-Pros	SMA.1	9			PSP-Pros	2	0.4			PSP-Pros	2	1.9
	PSP-Pros	SMA	0.5			PSP-Pros	SMA.1	9			PSP-Pros	2	0.1			PSP-Pros	2	1.4
	PSP-Pros	SMA	0			PSP-Pros	SMA.1	4			PSP-Pros	2	0.5			PSP-Pros	2	0.9
	PSP-Pros	SMA	0			PSP-Pros	SMA.1	10			PSP-Pros	2	0			PSP-Pros	2	1
	PSP-Pros	SMA	1			PSP-Pros	SMA.1	7			PSP-Pros	2	0.4			PSP-Pros	2	1.3
	PSP-Pros	SMA	0.5			PSP-Pros	SMA.1	6			PSP-Pros	2	0.1			PSP-Pros	2	1.6
	CBD-Phon	Motor	2			CBD-Phon	Motor.1	5
	CBD-Phon	Motor	2			CBD-Phon	Motor.1	10
	CBD-Phon	Motor	1			CBD-Phon	Motor.1	9
	CBD-Phon	Motor	1			CBD-Phon	Motor.1	10
	CBD-Phon	Motor	2			CBD-Phon	Motor.1	11
	CBD-Phon	Motor	2			CBD-Phon	Motor.1	11
	CBD-Phon	Motor	2			CBD-Phon	Motor.1	12
	CBD-Phon	Motor	1			CBD-Phon	Motor.1	4
	CBD-Phon	Motor	2			CBD-Phon	Motor.1	10
	CBD-Phon	Motor	2			CBD-Phon	Motor.1	9
	CBD-Phon	Motor	2			CBD-Phon	Motor.1	11
	CBD-Phon	Motor	1			CBD-Phon	Motor.1	10
	CBD-Phon	Motor	2			CBD-Phon	Motor.1	10
	CBD-Phon	Motor	1			CBD-Phon	Motor.1	9
	CBD-Phon	Motor	2			CBD-Phon	Motor.1	10
	CBD-Pros	Motor	1			CBD-Pros	Motor.1	11
	CBD-Pros	Motor	2			CBD-Pros	Motor.1	11
	PSP-Phon	Motor	2			PSP-Phon	Motor.1	11
	PSP-Phon	Motor	1			PSP-Phon	Motor.1	11
	PSP-Phon	Motor	2			PSP-Phon	Motor.1	12
	PSP-Pros	Motor	0			PSP-Pros	Motor.1	11
	PSP-Pros	Motor	0.5			PSP-Pros	Motor.1	11
	PSP-Pros	Motor	0			PSP-Pros	Motor.1	11
	PSP-Pros	Motor	2			PSP-Pros	Motor.1	6
	PSP-Pros	Motor	0			PSP-Pros	Motor.1	11
	PSP-Pros	Motor	1			PSP-Pros	Motor.1	12
	PSP-Pros	Motor	0			PSP-Pros	Motor.1	10
	CBD-Phon	Striatum	1			CBD-Phon	Striatum.1	9
	CBD-Phon	Striatum	1			CBD-Phon	Striatum.1	10
	CBD-Phon	Striatum	2			CBD-Phon	Striatum.1	9
	CBD-Phon	Striatum	0.5			CBD-Phon	Striatum.1	6
	CBD-Phon	Striatum	0.5			CBD-Phon	Striatum.1	11
	CBD-Phon	Striatum	0.5			CBD-Phon	Striatum.1	12
	CBD-Phon	Striatum	1.5			CBD-Phon	Striatum.1	11
	CBD-Phon	Striatum	0			CBD-Phon	Striatum.1	11
	CBD-Phon	Striatum	1			CBD-Phon	Striatum.1	11
	CBD-Phon	Striatum	1			CBD-Phon	Striatum.1	11
	CBD-Phon	Striatum	1			CBD-Phon	Striatum.1	10
	CBD-Phon	Striatum	1			CBD-Phon	Striatum.1	11
	CBD-Phon	Striatum	1			CBD-Phon	Striatum.1	10
	CBD-Phon	Striatum	1			CBD-Phon	Striatum.1	11
	CBD-Phon	Striatum	0			CBD-Phon	Striatum.1	11
	CBD-Pros	Striatum	0.5			CBD-Pros	Striatum.1	11
	CBD-Pros	Striatum	1			CBD-Pros	Striatum.1	11
	PSP-Phon	Striatum	0			PSP-Phon	Striatum.1	9
	PSP-Phon	Striatum	0.5			PSP-Phon	Striatum.1	9
	PSP-Phon	Striatum	1			PSP-Phon	Striatum.1	9
	PSP-Pros	Striatum	0.5			PSP-Pros	Striatum.1	10
	PSP-Pros	Striatum	0			PSP-Pros	Striatum.1	5
	PSP-Pros	Striatum	0			PSP-Pros	Striatum.1	9
	PSP-Pros	Striatum	0			PSP-Pros	Striatum.1	8
	PSP-Pros	Striatum	0			PSP-Pros	Striatum.1	8
	PSP-Pros	Striatum	0			PSP-Pros	Striatum.1	9
	PSP-Pros	Striatum	0			PSP-Pros	Striatum.1	7
	CBD-Phon	GP	0			CBD-Phon	GP.1	5
	CBD-Phon	GP	2			CBD-Phon	GP.1	5
	CBD-Phon	GP	2			CBD-Phon	GP.1	6
	CBD-Phon	GP	1			CBD-Phon	GP.1	6
	CBD-Phon	GP	1			CBD-Phon	GP.1	7
	CBD-Phon	GP	0.5			CBD-Phon	GP.1	6
	CBD-Phon	GP	3			CBD-Phon	GP.1	6
	CBD-Phon	GP	0			CBD-Phon	GP.1	7
	CBD-Phon	GP	3			CBD-Phon	GP.1	5
	CBD-Phon	GP	2			CBD-Phon	GP.1	5
	CBD-Phon	GP	1			CBD-Phon	GP.1	5
	CBD-Phon	GP	1			CBD-Phon	GP.1	8
	CBD-Phon	GP	2			CBD-Phon	GP.1	8
	CBD-Phon	GP	1			CBD-Phon	GP.1	7
	CBD-Phon	GP	1			CBD-Phon	GP.1	7
	CBD-Pros	GP	1			CBD-Pros	GP.1	7
	CBD-Pros	GP	2			CBD-Pros	GP.1	6
	PSP-Phon	GP	1			PSP-Phon	GP.1	2
	PSP-Phon	GP	0.5			PSP-Phon	GP.1	4
	PSP-Phon	GP	1			PSP-Phon	GP.1	10
	PSP-Pros	GP	2			PSP-Pros	GP.1	6
	PSP-Pros	GP	1			PSP-Pros	GP.1	4
	PSP-Pros	GP	0.5			PSP-Pros	GP.1	5
	PSP-Pros	GP	1			PSP-Pros	GP.1	6
	PSP-Pros	GP	0			PSP-Pros	GP.1	10
	PSP-Pros	GP	1			PSP-Pros	GP.1	7
	PSP-Pros	GP	0			PSP-Pros	GP.1	2
	CBD-Phon	STN	0			CBD-Phon	STN.1	5
	CBD-Phon	STN	1			CBD-Phon	STN.1	6
	CBD-Phon	STN	1			CBD-Phon	STN.1	6
	CBD-Phon	STN	0			CBD-Phon	STN.1	7
	CBD-Phon	STN	1			CBD-Phon	STN.1	6
	CBD-Phon	STN	1			CBD-Phon	STN.1	6
	CBD-Phon	STN	1			CBD-Phon	STN.1	6
	CBD-Phon	STN	0			CBD-Phon	STN.1	6
	CBD-Phon	STN	0			CBD-Phon	STN.1	7
	CBD-Phon	STN	0			CBD-Phon	STN.1	7
	CBD-Phon	STN	0			CBD-Phon	STN.1	6
	CBD-Phon	STN	0			CBD-Phon	STN.1	7
	CBD-Phon	STN	0			CBD-Phon	STN.1	7
	CBD-Phon	STN	1			CBD-Phon	STN.1	7
	CBD-Phon	STN	0			CBD-Phon	STN.1	6
	CBD-Pros	STN	1			CBD-Pros	STN.1	6
	CBD-Pros	STN	2			CBD-Pros	STN.1	5
	PSP-Phon	STN	0			PSP-Phon	STN.1	6
	PSP-Phon	STN	1			PSP-Phon	STN.1	6
	PSP-Phon	STN	1			PSP-Phon	STN.1	5
	PSP-Pros	STN	1			PSP-Pros	STN.1	8
	PSP-Pros	STN	1			PSP-Pros	STN.1	5
	PSP-Pros	STN	1.5			PSP-Pros	STN.1	7
	PSP-Pros	STN	1			PSP-Pros	STN.1	7
	PSP-Pros	STN	1			PSP-Pros	STN.1	12
	PSP-Pros	STN	1			PSP-Pros	STN.1	7
	PSP-Pros	STN	1			PSP-Pros	STN.1	6
	CBD-Phon	SN	2			CBD-Phon	SN.1	7
	CBD-Phon	SN	3			CBD-Phon	SN.1	6
	CBD-Phon	SN	2			CBD-Phon	SN.1	9
	CBD-Phon	SN	2			CBD-Phon	SN.1	6
	CBD-Phon	SN	2			CBD-Phon	SN.1	6
	CBD-Phon	SN	3			CBD-Phon	SN.1	6
	CBD-Phon	SN	3			CBD-Phon	SN.1	7
	CBD-Phon	SN	1			CBD-Phon	SN.1	7
	CBD-Phon	SN	3			CBD-Phon	SN.1	8
	CBD-Phon	SN	1.5			CBD-Phon	SN.1	6
	CBD-Phon	SN	1.5			CBD-Phon	SN.1	5
	CBD-Phon	SN	1.5			CBD-Phon	SN.1	6
	CBD-Phon	SN	2			CBD-Phon	SN.1	6
	CBD-Phon	SN	2			CBD-Phon	SN.1	7
	CBD-Phon	SN	2.5			CBD-Phon	SN.1	6
	CBD-Pros	SN	2.5			CBD-Pros	SN.1	8
	CBD-Pros	SN	3			CBD-Pros	SN.1	5
	PSP-Phon	SN	1			PSP-Phon	SN.1	5
	PSP-Phon	SN	2			PSP-Phon	SN.1	5
	PSP-Phon	SN	1.5			PSP-Phon	SN.1	6
	PSP-Pros	SN	2			PSP-Pros	SN.1	4
	PSP-Pros	SN	2			PSP-Pros	SN.1	4
	PSP-Pros	SN	3			PSP-Pros	SN.1	9
	PSP-Pros	SN	2			PSP-Pros	SN.1	7
	PSP-Pros	SN	2			PSP-Pros	SN.1	8
	PSP-Pros	SN	3			PSP-Pros	SN.1	7
	PSP-Pros	SN	1.5			PSP-Pros	SN.1	6

## Sheet: Sup Fig 2
region	facet	med	min	min2	max	max2	p.pretty
Postcentral	Difference at baseline	-0.000795112	-0.0224074	-0.00985616	0.00935427	0.00299239	0.632
Supp_Motor_Area	Difference at baseline	-0.000616159	-0.0201069	-0.00885219	0.0106277	0.00346182	0.616
Frontal_middle	Difference at baseline	-0.000615983	-0.0210925	-0.00890037	0.0107899	0.00365068	0.608
Precentral	Difference at baseline	-0.000592464	-0.0201539	-0.00881097	0.0110443	0.0035583	0.607
Frontal_superior_medial	Difference at baseline	-0.00055912	-0.0206985	-0.00857842	0.0113133	0.00368238	0.607
Paracentral_Lobule	Difference at baseline	-0.000517455	-0.0204169	-0.00849646	0.011112	0.00373195	0.598
Parietal_superior	Difference at baseline	-0.000464157	-0.0187566	-0.00817994	0.0116049	0.00378774	0.588
Frontal_superior	Difference at baseline	-0.000208879	-0.017445	-0.00695262	0.013226	0.00471427	0.550
Orbitofrontal	Difference at baseline	-0.000167864	-0.0167657	-0.00694016	0.0135982	0.00485767	0.542
Brocas	Difference at baseline	-0.000159779	-0.0172537	-0.00687337	0.0133595	0.00472247	0.542
Temporal_pole	Difference at baseline	-0.000143948	-0.01697	-0.00664483	0.0133121	0.00489734	0.538
Parietal_inferior	Difference at baseline	8.47059e-06	-0.0146033	-0.00560708	0.0159667	0.00588555	0.503
Rolandic_Oper	Difference at baseline	2.01574e-05	-0.0148796	-0.00568971	0.0157119	0.00563136	0.508
Temporal_superior	Difference at baseline	9.05632e-05	-0.0141741	-0.0051792	0.0164983	0.00644099	0.528
Cingulum_middle	Difference at baseline	0.000204595	-0.0128671	-0.00473638	0.0170463	0.00682922	0.550
Parietal_medial	Difference at baseline	0.000319627	-0.0125405	-0.00437262	0.0184732	0.0072991	0.567
Occipital_lateral	Difference at baseline	0.00058174	-0.0109435	-0.00359465	0.0205616	0.00885546	0.605
Insula	Difference at baseline	0.000674063	-0.0107584	-0.00348932	0.0215428	0.00903661	0.618
Heschl	Difference at baseline	0.000892088	-0.0101729	-0.00295916	0.0233354	0.00988539	0.641
Cingulum_anterior	Difference at baseline	0.00101849	-0.00967902	-0.00285389	0.0230316	0.0103042	0.655
Occipital_medial	Difference at baseline	0.0018602	-0.0069537	-0.00169235	0.0295984	0.0137465	0.727
Rolandic_Oper	Difference at 4 years	-0.112694	-0.163589	-0.141329	-0.0619809	-0.0846903	> 0.999
Postcentral	Difference at 4 years	-0.0985171	-0.149561	-0.126568	-0.0499453	-0.0711088	> 0.999
Precentral	Difference at 4 years	-0.0872708	-0.137098	-0.114559	-0.0383377	-0.0602076	> 0.999
Frontal_superior_medial	Difference at 4 years	-0.0851421	-0.135221	-0.112484	-0.0364403	-0.0578387	> 0.999
Supp_Motor_Area	Difference at 4 years	-0.0823564	-0.132093	-0.109357	-0.0339275	-0.0552463	> 0.999
Brocas	Difference at 4 years	-0.0814853	-0.130248	-0.108847	-0.0332303	-0.0541536	> 0.999
Cingulum_anterior	Difference at 4 years	-0.0795174	-0.129044	-0.106494	-0.0302853	-0.0525282	> 0.999
Insula	Difference at 4 years	-0.0766355	-0.125623	-0.104129	-0.0280842	-0.0499508	> 0.999
Orbitofrontal	Difference at 4 years	-0.0711082	-0.120584	-0.0983909	-0.0233092	-0.0443661	> 0.999
Temporal_pole	Difference at 4 years	-0.0703009	-0.119718	-0.0977561	-0.0216158	-0.0435422	> 0.999
Frontal_superior	Difference at 4 years	-0.0683767	-0.117579	-0.0951582	-0.019728	-0.0418586	> 0.999
Frontal_middle	Difference at 4 years	-0.0652588	-0.114451	-0.0922564	-0.0164571	-0.0384657	0.999
Cingulum_middle	Difference at 4 years	-0.0651565	-0.114159	-0.0920191	-0.0162207	-0.0382966	0.999
Paracentral_Lobule	Difference at 4 years	-0.0638617	-0.113664	-0.0909579	-0.0166491	-0.0373047	0.999
Temporal_superior	Difference at 4 years	-0.0572373	-0.106539	-0.0838418	-0.00962793	-0.0304365	0.998
Heschl	Difference at 4 years	-0.0435567	-0.0926146	-0.0701429	0.00377451	-0.0171767	0.984
Parietal_inferior	Difference at 4 years	-0.035927	-0.0843963	-0.0627617	0.011289	-0.00982822	0.960
Parietal_superior	Difference at 4 years	-0.0288174	-0.0771339	-0.0557795	0.0177532	-0.00306251	0.924
Occipital_medial	Difference at 4 years	-0.0023529	-0.0493919	-0.0279669	0.0458406	0.0237777	0.544
Parietal_medial	Difference at 4 years	-1.68511e-05	-0.0471246	-0.0263597	0.0461378	0.0262871	0.500
Occipital_lateral	Difference at 4 years	0.00431835	-0.0434341	-0.0214815	0.0510985	0.0299385	0.586
Rolandic_Oper	Difference in annualized change	-0.0281597	-0.0412795	-0.0354885	-0.01534	-0.0210818	> 0.999
Postcentral	Difference in annualized change	-0.0240656	-0.0372248	-0.0312692	-0.0112315	-0.0170421	> 0.999
Precentral	Difference in annualized change	-0.0214005	-0.0341024	-0.0283775	-0.00863802	-0.0143685	> 0.999
Frontal_superior_medial	Difference in annualized change	-0.0208844	-0.0338746	-0.0278888	-0.0082803	-0.0138586	> 0.999
Cingulum_anterior	Difference in annualized change	-0.0205098	-0.033495	-0.0275652	-0.00790041	-0.0135588	> 0.999
Brocas	Difference in annualized change	-0.0201842	-0.0327992	-0.0272386	-0.00771748	-0.0132206	> 0.999
Supp_Motor_Area	Difference in annualized change	-0.0201475	-0.0327351	-0.0271087	-0.0074833	-0.0132508	> 0.999
Insula	Difference in annualized change	-0.0196503	-0.0323643	-0.0266635	-0.00727046	-0.0127348	> 0.999
Orbitofrontal	Difference in annualized change	-0.017636	-0.030211	-0.0246384	-0.0053086	-0.010787	0.999
Temporal_pole	Difference in annualized change	-0.0174277	-0.0301666	-0.0243801	-0.004805	-0.0105479	> 0.999
Frontal_superior	Difference in annualized change	-0.0168948	-0.0294629	-0.0237533	-0.004577	-0.0100015	0.999
Cingulum_middle	Difference in annualized change	-0.0164781	-0.0289761	-0.0233147	-0.00385406	-0.00958862	0.999
Frontal_middle	Difference in annualized change	-0.0159176	-0.0285739	-0.0227716	-0.00343812	-0.00896962	0.998
Paracentral_Lobule	Difference in annualized change	-0.0155413	-0.0282811	-0.0224778	-0.00333973	-0.00877129	0.999
Temporal_superior	Difference in annualized change	-0.0144474	-0.027058	-0.0212646	-0.00222939	-0.00758479	0.997
Heschl	Difference in annualized change	-0.0114834	-0.0241327	-0.0184346	0.000787147	-0.00475515	0.986
Parietal_inferior	Difference in annualized change	-0.00898288	-0.0215115	-0.0158929	0.00307662	-0.00235816	0.959
Parietal_superior	Difference in annualized change	-0.00684292	-0.0191353	-0.0136391	0.00516304	-0.000156776	0.905
Occipital_medial	Difference in annualized change	-0.00160558	-0.0141546	-0.00841248	0.0106926	0.00511448	0.610
Parietal_medial	Difference in annualized change	-0.000277773	-0.0123237	-0.00700469	0.0117989	0.00650497	0.520
Occipital_lateral	Difference in annualized change	0.000627624	-0.011575	-0.00594881	0.0125645	0.00713275	0.552

## Sheet: Sup Fig 3
region	facet	med	min	min2	max	max2	p.pretty
Putamen	Difference at baseline	-0.763906	-1.18884	-0.990626	-0.369118	-0.545892	> 0.999
Caudate	Difference at baseline	-0.627531	-1.03304	-0.851969	-0.252257	-0.412434	> 0.999
Thalamus	Difference at baseline	-0.337417	-0.723761	-0.548841	0.0224006	-0.135479	0.985
Amygdala	Difference at baseline	-0.0612949	-0.424926	-0.259836	0.309198	0.139734	0.652
Hippocampus	Difference at baseline	-0.0266997	-0.39301	-0.228405	0.333743	0.172436	0.567
Pallidum	Difference at baseline	0.136675	-0.220865	-0.0571085	0.510267	0.334968	0.816
Cerebellum	Difference at baseline	0.191514	-0.176623	-0.0070478	0.566886	0.395114	0.891
Parahippocampal	Difference at baseline	0.215788	-0.145928	0.0151458	0.585419	0.421943	0.918
Subthalamic_Nucleus	Difference at baseline	0.241262	-0.117206	0.0417427	0.630136	0.444465	0.940
Fusiform	Difference at baseline	0.261717	-0.101047	0.0642338	0.641171	0.471298	0.955
Substantia_nigra	Difference at baseline	0.278633	-0.073342	0.085466	0.667228	0.487815	0.968
Midbrain	Difference at baseline	0.414707	-0.0718966	0.147723	0.910532	0.687489	0.977
Cerebellar Dentate	Difference at baseline	0.459242	0.0743646	0.241706	0.873423	0.682727	0.997
Putamen	Difference at 4 years	-1.31967	-1.75501	-1.55747	-0.88999	-1.07987	> 0.999
Caudate	Difference at 4 years	-1.19726	-1.63045	-1.43759	-0.77693	-0.963129	> 0.999
Thalamus	Difference at 4 years	-0.864724	-1.29544	-1.09864	-0.438313	-0.626937	> 0.999
Amygdala	Difference at 4 years	-0.16163	-0.565527	-0.383446	0.246532	0.0652735	0.818
Hippocampus	Difference at 4 years	0.0306697	-0.376227	-0.185763	0.441058	0.256566	0.570
Pallidum	Difference at 4 years	0.095392	-0.303404	-0.125455	0.496895	0.318222	0.710
Subthalamic_Nucleus	Difference at 4 years	0.111656	-0.301711	-0.10839	0.514766	0.339268	0.740
Substantia_nigra	Difference at 4 years	0.260505	-0.149923	0.0349868	0.674959	0.47979	0.930
Cerebellum	Difference at 4 years	0.291461	-0.109546	0.0754964	0.696897	0.513949	0.956
Parahippocampal	Difference at 4 years	0.297203	-0.0921823	0.0815547	0.7019	0.51669	0.962
Fusiform	Difference at 4 years	0.371322	-0.0257254	0.150453	0.778399	0.590365	0.984
Midbrain	Difference at 4 years	0.482575	-0.0552038	0.198679	1.00737	0.768996	0.984
Cerebellar Dentate	Difference at 4 years	0.996633	0.5861	0.77089	1.40987	1.22453	> 0.999
Caudate	Difference in annualized change	-0.141057	-0.274108	-0.214758	-0.0167307	-0.0714986	0.996
Putamen	Difference in annualized change	-0.136524	-0.278679	-0.212587	-0.0143211	-0.0656442	0.996
Thalamus	Difference in annualized change	-0.129435	-0.257827	-0.200629	-0.013896	-0.062778	0.996
Subthalamic_Nucleus	Difference in annualized change	-0.0320508	-0.142082	-0.0918181	0.0720237	0.0262379	0.761
Amygdala	Difference in annualized change	-0.0247212	-0.135491	-0.0828066	0.0795894	0.033057	0.703
Pallidum	Difference in annualized change	-0.0103678	-0.118402	-0.069983	0.096701	0.0472373	0.592
Substantia_nigra	Difference in annualized change	-0.00587318	-0.114414	-0.064349	0.100707	0.0520046	0.553
Hippocampus	Difference in annualized change	0.0137863	-0.0927473	-0.0431822	0.128756	0.0740897	0.622
Midbrain	Difference in annualized change	0.0164633	-0.135244	-0.0663272	0.171291	0.100345	0.600
Parahippocampal	Difference in annualized change	0.0195645	-0.0860836	-0.0377762	0.132319	0.0796711	0.668
Cerebellum	Difference in annualized change	0.0241655	-0.0801974	-0.0327423	0.132866	0.0837893	0.706
Fusiform	Difference in annualized change	0.0259829	-0.0794749	-0.031945	0.134629	0.0862488	0.718
Cerebellar Dentate	Difference in annualized change	0.13272	0.0166148	0.0662407	0.264285	0.203721	0.997

## Sheet: Sup Fig 4
region	facet	med	min	min2	max	max2	p.pretty
Superior corona radiata	Difference at baseline	-0.00699424	-0.0184348	-0.0131915	0.00177894	-0.00148925	0.960
Middle cerebellar peduncle	Difference at baseline	-0.00675817	-0.0179289	-0.0127789	0.0019439	-0.0012359	0.952
Posterior corona radiata	Difference at baseline	-0.00652836	-0.0176343	-0.012538	0.00209587	-0.0010804	0.945
Pontine crossing tract	Difference at baseline	-0.00470196	-0.0188137	-0.0122621	0.00657682	0.00163627	0.824
Superior longitudinal fasciculus	Difference at baseline	-0.00396194	-0.014232	-0.00946556	0.00428152	0.000647643	0.859
Frontal superior	Difference at baseline	-0.00275117	-0.0127722	-0.0078836	0.00567489	0.00175054	0.778
Inferior fronto-occipital fasciculus	Difference at baseline	-0.00247274	-0.0121585	-0.00756543	0.00577076	0.00197939	0.752
Cerebral peduncle	Difference at baseline	-0.00207614	-0.0117671	-0.00709257	0.00630772	0.00243307	0.727
Frontal middle	Difference at baseline	-0.00199225	-0.0117343	-0.00705075	0.00633067	0.00243419	0.721
Medial Lemniscus	Difference at baseline	-0.00185611	-0.0110474	-0.0067961	0.00666392	0.00248002	0.707
Precentral	Difference at baseline	-0.00180167	-0.0112702	-0.00683291	0.00652505	0.00260937	0.701
Front_Orb	Difference at baseline	-0.00173057	-0.0113871	-0.00686855	0.0064389	0.00261411	0.690
Posterior limb internal capsule	Difference at baseline	-0.00144049	-0.0108206	-0.00632261	0.0071108	0.00303731	0.662
Frontal inferior	Difference at baseline	-0.00123226	-0.0108173	-0.00619658	0.00699743	0.00309675	0.645
Superior cerebellar peduncle	Difference at baseline	-0.00108389	-0.010121	-0.00586618	0.00733336	0.00330456	0.625
Parietal superior	Difference at baseline	-0.000877674	-0.00985797	-0.00567779	0.00761441	0.00366445	0.602
Postcentral	Difference at baseline	-0.00066359	-0.00956537	-0.00546517	0.00767343	0.00386588	0.578
Parietal inferior	Difference at baseline	-0.000521431	-0.009593	-0.00535628	0.00821453	0.00386696	0.565
Body corpus callosum	Difference at baseline	-0.000455481	-0.0130884	-0.00718736	0.011714	0.00594485	0.542
External capsule	Difference at baseline	-0.00010703	-0.00884935	-0.00466857	0.00853904	0.00446043	0.514
Temporal lateral	Difference at baseline	0.000551501	-0.00791206	-0.00390378	0.00962622	0.00527629	0.569
Tapatum	Difference at baseline	0.00152931	-0.00682682	-0.00302742	0.0109498	0.00644997	0.670
Cingulum	Difference at baseline	0.001707	-0.00646164	-0.00266883	0.0110338	0.00666213	0.688
Posterior thalamic radiation	Difference at baseline	0.00185338	-0.00623364	-0.00241234	0.011409	0.00688861	0.710
Sagittal striatum	Difference at baseline	0.00186198	-0.00645439	-0.00248284	0.0112397	0.0068642	0.705
Uncinate fasciculus	Difference at baseline	0.00192475	-0.00655654	-0.00248438	0.0116639	0.00690964	0.711
Anterior limb internal capsule	Difference at baseline	0.00198249	-0.00637078	-0.00235257	0.0116563	0.0070895	0.718
Splenium corpus callosum	Difference at baseline	0.00274531	-0.00909452	-0.00358258	0.0160475	0.00980232	0.714
Occipital	Difference at baseline	0.00279697	-0.0055475	-0.00160918	0.0124859	0.00802243	0.782
Superior fronto-occipital fasciculus	Difference at baseline	0.00336996	-0.00476076	-0.00110114	0.0132382	0.00860205	0.826
Anterior Corona Radiata	Difference at baseline	0.00344602	-0.00456923	-0.00102177	0.0135313	0.00879352	0.831
Corticospinal tract	Difference at baseline	0.0035402	-0.00463918	-0.00103611	0.013733	0.00896793	0.831
Inferior cerebellar peduncle	Difference at baseline	0.00361628	-0.00453095	-0.00095777	0.0139563	0.00911605	0.835
Retrolenticular part of the internal capsule	Difference at baseline	0.00515955	-0.00318731	0.000190539	0.0153902	0.0107714	0.910
Hippocampal cingulum	Difference at baseline	0.00619631	-0.00241765	0.000934782	0.0172887	0.0121348	0.941
Genu corpus callosum	Difference at baseline	0.00809126	-0.00363903	0.000749445	0.0233548	0.016061	0.927
Fornix	Difference at baseline	0.0108083	-0.00180804	0.00274254	0.0266082	0.0196021	0.969
Superior corona radiata	Difference at 4 years	-0.0133792	-0.0287843	-0.0215097	-0.00142088	-0.00642802	0.995
Middle cerebellar peduncle	Difference at 4 years	-0.0133328	-0.0289065	-0.0215724	-0.00113203	-0.00627671	0.995
Posterior corona radiata	Difference at 4 years	-0.012101	-0.0266868	-0.0198094	-0.000268517	-0.00535179	0.991
Pontine crossing tract	Difference at 4 years	-0.0105934	-0.0301936	-0.0211378	0.00561461	-0.00147473	0.932
Superior longitudinal fasciculus	Difference at 4 years	-0.00898629	-0.0235408	-0.0166702	0.00281415	-0.00237218	0.961
Front_Orb	Difference at 4 years	-0.00696306	-0.0219011	-0.0148837	0.00460169	-0.000230331	0.908
Frontal superior	Difference at 4 years	-0.00667331	-0.0212862	-0.0140698	0.00512258	-0.000268496	0.907
Precentral	Difference at 4 years	-0.00615336	-0.0207844	-0.0138508	0.00553345	0.000425006	0.884
Frontal middle	Difference at 4 years	-0.00613865	-0.0203317	-0.0135085	0.00525614	0.00035071	0.886
Frontal inferior	Difference at 4 years	-0.00590737	-0.0203415	-0.0133363	0.00581341	0.000740725	0.872
Inferior fronto-occipital fasciculus	Difference at 4 years	-0.0052381	-0.0188374	-0.0122536	0.00617949	0.00109923	0.856
Body corpus callosum	Difference at 4 years	-0.0050801	-0.0242238	-0.0153632	0.0112251	0.00406239	0.760
Postcentral	Difference at 4 years	-0.00324435	-0.01663	-0.0101856	0.00820345	0.00303834	0.744
Parietal superior	Difference at 4 years	-0.00262422	-0.0154275	-0.00937196	0.0089016	0.00361585	0.702
Parietal inferior	Difference at 4 years	-0.00239385	-0.0154082	-0.00921901	0.00934787	0.00392586	0.688
Sagittal striatum	Difference at 4 years	-0.00165757	-0.0161943	-0.00932871	0.0103088	0.00489188	0.617
Medial Lemniscus	Difference at 4 years	-0.00136227	-0.0135499	-0.0078202	0.0106247	0.00513168	0.610
External capsule	Difference at 4 years	-0.00124392	-0.0140465	-0.00790154	0.0104938	0.00507767	0.599
Temporal lateral	Difference at 4 years	-0.00122669	-0.014414	-0.00823708	0.0103784	0.00519293	0.596
Cerebral peduncle	Difference at 4 years	-0.000530872	-0.0125074	-0.00685539	0.0121349	0.00615327	0.544
Cingulum	Difference at 4 years	-0.000373699	-0.0141587	-0.00765901	0.0115712	0.00622622	0.529
Superior cerebellar peduncle	Difference at 4 years	-7.1109e-05	-0.0119896	-0.00651122	0.0124022	0.00648631	0.506
Posterior thalamic radiation	Difference at 4 years	0.00109334	-0.0117946	-0.00559757	0.0129918	0.00749351	0.584
Anterior Corona Radiata	Difference at 4 years	0.00193553	-0.0115736	-0.00515308	0.0139682	0.00842588	0.643
Posterior limb internal capsule	Difference at 4 years	0.00202406	-0.00931137	-0.00431135	0.0156069	0.0092234	0.654
Splenium corpus callosum	Difference at 4 years	0.00276035	-0.0151286	-0.00650829	0.0196043	0.0118496	0.655
Anterior limb internal capsule	Difference at 4 years	0.0033114	-0.00857654	-0.00314022	0.0154648	0.00977412	0.746
Tapatum	Difference at 4 years	0.00332778	-0.00861847	-0.0030371	0.0155168	0.00982805	0.745
Uncinate fasciculus	Difference at 4 years	0.00352541	-0.00834319	-0.002927	0.015959	0.0100978	0.760
Superior fronto-occipital fasciculus	Difference at 4 years	0.00361214	-0.00869753	-0.00298471	0.0155791	0.0101293	0.760
Occipital	Difference at 4 years	0.00524518	-0.00661692	-0.00103011	0.0179395	0.0120397	0.856
Retrolenticular part of the internal capsule	Difference at 4 years	0.00566334	-0.00665435	-0.00116271	0.0175642	0.0122615	0.859
Corticospinal tract	Difference at 4 years	0.00687286	-0.00471728	0.000480936	0.0199072	0.0137176	0.916
Inferior cerebellar peduncle	Difference at 4 years	0.00688336	-0.00482313	0.000513174	0.0201127	0.0138303	0.916
Hippocampal cingulum	Difference at 4 years	0.0095563	-0.00238937	0.00300219	0.0226684	0.0164272	0.969
Genu corpus callosum	Difference at 4 years	0.0107469	-0.00597159	0.00158659	0.0281359	0.0201158	0.934
Fornix	Difference at 4 years	0.0129104	-0.00488261	0.00324409	0.0304176	0.0222731	0.956
Middle cerebellar peduncle	Difference in annualized change	-0.00143689	-0.0060106	-0.00387937	0.000953508	6.6246e-05	0.876
Superior corona radiata	Difference in annualized change	-0.00137934	-0.00592777	-0.00379156	0.000927576	7.60354e-05	0.872
Posterior corona radiata	Difference in annualized change	-0.00119747	-0.00548797	-0.00342687	0.00105138	0.000148312	0.845
Pontine crossing tract	Difference in annualized change	-0.0011843	-0.00662893	-0.00406526	0.00200709	0.000482936	0.789
Front_Orb	Difference in annualized change	-0.00112606	-0.00527704	-0.00325404	0.00115925	0.000172107	0.844
Superior longitudinal fasciculus	Difference in annualized change	-0.00105477	-0.00526882	-0.00319966	0.0012104	0.00021781	0.832
Frontal inferior	Difference in annualized change	-0.000971485	-0.00484823	-0.00300959	0.00129745	0.000243527	0.822
Body corpus callosum	Difference in annualized change	-0.000945155	-0.00603405	-0.00359084	0.00232135	0.000692795	0.755
Precentral	Difference in annualized change	-0.000897718	-0.0049179	-0.00297172	0.00132614	0.000291606	0.805
Frontal middle	Difference in annualized change	-0.00084766	-0.00468282	-0.00281979	0.00145666	0.000355375	0.795
Sagittal striatum	Difference in annualized change	-0.000808459	-0.00453183	-0.00271211	0.00152291	0.000372974	0.786
Frontal superior	Difference in annualized change	-0.00079299	-0.00461637	-0.00279234	0.00152759	0.000391926	0.776
Inferior fronto-occipital fasciculus	Difference in annualized change	-0.000513801	-0.00417628	-0.00236712	0.00185277	0.000628862	0.713
Postcentral	Difference in annualized change	-0.000485814	-0.00403371	-0.00222996	0.0018491	0.000636953	0.712
Cingulum	Difference in annualized change	-0.000428819	-0.00387075	-0.00224637	0.0020074	0.000724553	0.689
Temporal lateral	Difference in annualized change	-0.000350933	-0.00380258	-0.00205057	0.00212853	0.000812816	0.657
Parietal inferior	Difference in annualized change	-0.000339329	-0.00371761	-0.0019834	0.00219988	0.000854825	0.654
Anterior Corona Radiata	Difference in annualized change	-0.00032561	-0.00369286	-0.00199969	0.00214202	0.000832098	0.651
Parietal superior	Difference in annualized change	-0.000297428	-0.00360652	-0.00199716	0.00214287	0.00087829	0.640
External capsule	Difference in annualized change	-0.000194046	-0.00347749	-0.00177955	0.00236639	0.00102136	0.594
Posterior thalamic radiation	Difference in annualized change	-0.000175589	-0.00322639	-0.00172557	0.00251905	0.0010732	0.591
Splenium corpus callosum	Difference in annualized change	-2.34673e-05	-0.00421244	-0.00204245	0.00399139	0.00184688	0.512
Superior fronto-occipital fasciculus	Difference in annualized change	-2.96537e-06	-0.00283048	-0.00136368	0.00289899	0.00139917	0.502
Retrolenticular part of the internal capsule	Difference in annualized change	2.50273e-05	-0.00278421	-0.00131862	0.0030129	0.00148273	0.517
Medial Lemniscus	Difference in annualized change	9.35428e-05	-0.00261283	-0.00117682	0.00298253	0.00154657	0.552
Anterior limb internal capsule	Difference in annualized change	0.000180747	-0.00248933	-0.00106443	0.00327851	0.001719	0.595
Superior cerebellar peduncle	Difference in annualized change	0.000207307	-0.00251553	-0.00105203	0.00328904	0.00178321	0.606
Uncinate fasciculus	Difference in annualized change	0.000243005	-0.00233742	-0.000951805	0.00338123	0.00187972	0.618
Fornix	Difference in annualized change	0.000263716	-0.00355473	-0.00147341	0.00490322	0.00258561	0.598
Tapatum	Difference in annualized change	0.000311128	-0.00229226	-0.000923824	0.00348204	0.0019315	0.641
Cerebral peduncle	Difference in annualized change	0.000321618	-0.00216646	-0.000853133	0.00346626	0.0019454	0.648
Genu corpus callosum	Difference in annualized change	0.000422997	-0.00318246	-0.00125936	0.00510496	0.00280589	0.638
Occipital	Difference in annualized change	0.000437989	-0.0020099	-0.00073781	0.00380738	0.00214957	0.683
Hippocampal cingulum	Difference in annualized change	0.00062204	-0.0018219	-0.000536814	0.0042807	0.00250444	0.733
Inferior cerebellar peduncle	Difference in annualized change	0.000628459	-0.00178585	-0.000543709	0.00422601	0.00243387	0.739
Corticospinal tract	Difference in annualized change	0.00063015	-0.00169145	-0.000512294	0.00420602	0.00243451	0.744
Posterior limb internal capsule	Difference in annualized change	0.000773983	-0.00147862	-0.000387558	0.00443791	0.00261431	0.785

## Sheet: Sup Fig 5
id	type	Diagnosis	region	measure	test	clin.value				type	Diagnosis	region	test	lab
27	FDG	PAOS-PSP	Broca's L	1.33541	Token Test	21				FDG	PAOS-PSP	Broca's L	Token Test	ρ = 0.47 (p = 0.203)
27	FDG	PAOS-PSP	Broca's L	1.33541	WAB-AQ	96				FDG	PAOS-PSP	Broca's L	WAB-AQ	ρ = 0.08 (p = 0.838)
27	FDG	PAOS-PSP	Temporal Sup L	1.51251	Token Test	21				FDG	PAOS-PSP	Temporal Sup L	Token Test	ρ = 0.33 (p = 0.391)
27	FDG	PAOS-PSP	Temporal Sup L	1.51251	WAB-AQ	96				FDG	PAOS-PSP	Temporal Sup L	WAB-AQ	ρ = 0.08 (p = 0.838)
26	FDG	PAOS-PSP	Broca's L	1.32582	Token Test	2				FDG	PAOS-CBD	Broca's L	WAB-AQ	ρ = 0.49 (p = 0.075)
26	FDG	PAOS-PSP	Broca's L	1.32582	WAB-AQ	71.7				FDG	PAOS-CBD	Temporal Sup L	WAB-AQ	ρ = 0.40 (p = 0.161)
26	FDG	PAOS-PSP	Temporal Sup L	1.5155	Token Test	2				FDG	PAOS-CBD	Broca's L	Token Test	ρ = 0.66 (p = 0.014)
26	FDG	PAOS-PSP	Temporal Sup L	1.5155	WAB-AQ	71.7				FDG	PAOS-CBD	Temporal Sup L	Token Test	ρ = 0.67 (p = 0.012)
20	FDG	PAOS-PSP	Broca's L	1.38441	Token Test	15				FDG	PAOS-PSP	Precentral	ASRS	ρ = 0.00 (p = >0.999)
20	FDG	PAOS-PSP	Broca's L	1.38441	WAB-AQ	74.7				FDG	PAOS-PSP	Supp Motor Area	ASRS	ρ = -0.06 (p = 0.868)
20	FDG	PAOS-PSP	Temporal Sup L	1.2363	Token Test	15				FDG	PAOS-CBD	Precentral	ASRS	ρ = 0.37 (p = 0.196)
20	FDG	PAOS-PSP	Temporal Sup L	1.2363	WAB-AQ	74.7				FDG	PAOS-CBD	Supp Motor Area	ASRS	ρ = 0.35 (p = 0.226)
21	FDG	PAOS-PSP	Broca's L	1.37009	Token Test	21
21	FDG	PAOS-PSP	Broca's L	1.37009	WAB-AQ	97
21	FDG	PAOS-PSP	Temporal Sup L	1.41289	Token Test	21
21	FDG	PAOS-PSP	Temporal Sup L	1.41289	WAB-AQ	97
23	FDG	PAOS-CBD	Broca's L	1.31652	WAB-AQ	80
23	FDG	PAOS-CBD	Temporal Sup L	1.44187	WAB-AQ	80
23	FDG	PAOS-CBD	Broca's L	1.13903	Token Test	2
23	FDG	PAOS-CBD	Temporal Sup L	1.3325	Token Test	2
11	FDG	PAOS-PSP	Broca's L	1.39178	Token Test	20
11	FDG	PAOS-PSP	Broca's L	1.39178	WAB-AQ	94.6
11	FDG	PAOS-PSP	Temporal Sup L	1.39478	Token Test	20
11	FDG	PAOS-PSP	Temporal Sup L	1.39478	WAB-AQ	94.6
5	FDG	PAOS-PSP	Broca's L	1.35056	Token Test	7
5	FDG	PAOS-PSP	Broca's L	1.35056	WAB-AQ	91.2
5	FDG	PAOS-PSP	Temporal Sup L	1.37715	Token Test	7
5	FDG	PAOS-PSP	Temporal Sup L	1.37715	WAB-AQ	91.2
16	FDG	PAOS-CBD	Broca's L	1.44475	WAB-AQ	74.6
16	FDG	PAOS-CBD	Temporal Sup L	1.53068	WAB-AQ	74.6
16	FDG	PAOS-CBD	Broca's L	1.30442	Token Test	12
16	FDG	PAOS-CBD	Temporal Sup L	1.4019	Token Test	12
24	FDG	PAOS-CBD	Broca's L	1.49931	Token Test	20
24	FDG	PAOS-CBD	Broca's L	1.49931	WAB-AQ	90.4
24	FDG	PAOS-CBD	Temporal Sup L	1.4765	Token Test	20
24	FDG	PAOS-CBD	Temporal Sup L	1.4765	WAB-AQ	90.4
34	FDG	PAOS-CBD	Broca's L	1.35175	Token Test	21
34	FDG	PAOS-CBD	Broca's L	1.35175	WAB-AQ	97.8
34	FDG	PAOS-CBD	Temporal Sup L	1.36372	Token Test	21
34	FDG	PAOS-CBD	Temporal Sup L	1.36372	WAB-AQ	97.8
9	FDG	PAOS-PSP	Broca's L	1.09365	WAB-AQ	79.9
9	FDG	PAOS-PSP	Temporal Sup L	0.993134	WAB-AQ	79.9
9	FDG	PAOS-PSP	Broca's L	1.1062	Token Test	4
9	FDG	PAOS-PSP	Temporal Sup L	0.984552	Token Test	4
29	FDG	PAOS-CBD	Broca's L	1.13189	Token Test	12
29	FDG	PAOS-CBD	Broca's L	1.13189	WAB-AQ	84.1
29	FDG	PAOS-CBD	Temporal Sup L	1.23657	Token Test	12
29	FDG	PAOS-CBD	Temporal Sup L	1.23657	WAB-AQ	84.1
51	FDG	PAOS-CBD	Broca's L	1.35903	Token Test	16
51	FDG	PAOS-CBD	Broca's L	1.35903	WAB-AQ	95.6
51	FDG	PAOS-CBD	Temporal Sup L	1.34627	Token Test	16
51	FDG	PAOS-CBD	Temporal Sup L	1.34627	WAB-AQ	95.6
2	FDG	PAOS-CBD	Broca's L	1.56476	WAB-AQ	74.6
2	FDG	PAOS-CBD	Temporal Sup L	1.53469	WAB-AQ	74.6
2	FDG	PAOS-CBD	Broca's L	1.42091	Token Test	11
2	FDG	PAOS-CBD	Temporal Sup L	1.36563	Token Test	11
15	FDG	PAOS-PSP	Broca's L	1.49668	WAB-AQ	85.6
15	FDG	PAOS-PSP	Temporal Sup L	1.65676	WAB-AQ	85.6
15	FDG	PAOS-PSP	Broca's L	1.42334	Token Test	18
15	FDG	PAOS-PSP	Temporal Sup L	1.56106	Token Test	18
48	FDG	PAOS-CBD	Broca's L	1.24907	Token Test	3
48	FDG	PAOS-CBD	Broca's L	1.24907	WAB-AQ	59.2
48	FDG	PAOS-CBD	Temporal Sup L	1.13102	Token Test	3
48	FDG	PAOS-CBD	Temporal Sup L	1.13102	WAB-AQ	59.2
14	FDG	PAOS-CBD	Broca's L	1.31338	Token Test	1
14	FDG	PAOS-CBD	Broca's L	1.31338	WAB-AQ	59
14	FDG	PAOS-CBD	Temporal Sup L	1.17155	Token Test	1
14	FDG	PAOS-CBD	Temporal Sup L	1.17155	WAB-AQ	59
30	FDG	PAOS-CBD	Broca's L	1.53898	Token Test	21
30	FDG	PAOS-CBD	Broca's L	1.53898	WAB-AQ	96
30	FDG	PAOS-CBD	Temporal Sup L	1.54844	Token Test	21
30	FDG	PAOS-CBD	Temporal Sup L	1.54844	WAB-AQ	96
42	FDG	PAOS-CBD	Broca's L	1.33451	Token Test	11
42	FDG	PAOS-CBD	Broca's L	1.33451	WAB-AQ	53.1
42	FDG	PAOS-CBD	Temporal Sup L	1.42494	Token Test	11
42	FDG	PAOS-CBD	Temporal Sup L	1.42494	WAB-AQ	53.1
6	FDG	PAOS-PSP	Broca's L	1.30956	Token Test	16
6	FDG	PAOS-PSP	Broca's L	1.30956	WAB-AQ	93.5
6	FDG	PAOS-PSP	Temporal Sup L	1.31736	Token Test	16
6	FDG	PAOS-PSP	Temporal Sup L	1.31736	WAB-AQ	93.5
45	FDG	PAOS-CBD	Broca's L	1.50077	Token Test	18
45	FDG	PAOS-CBD	Broca's L	1.50077	WAB-AQ	82.2
45	FDG	PAOS-CBD	Temporal Sup L	1.52628	Token Test	18
45	FDG	PAOS-CBD	Temporal Sup L	1.52628	WAB-AQ	82.2
17	FDG	PAOS-CBD	Broca's L	1.65888	WAB-AQ	98.8
17	FDG	PAOS-CBD	Temporal Sup L	1.60413	WAB-AQ	98.8
19	FDG	PAOS-CBD	Broca's L	1.56886	Token Test	17
19	FDG	PAOS-CBD	Broca's L	1.56886	WAB-AQ	89.9
19	FDG	PAOS-CBD	Temporal Sup L	1.61531	Token Test	17
19	FDG	PAOS-CBD	Temporal Sup L	1.61531	WAB-AQ	89.9
22	FDG	PAOS-PSP	Broca's L	1.55922	WAB-AQ	81.7
22	FDG	PAOS-PSP	Temporal Sup L	1.58634	WAB-AQ	81.7
27	FDG	PAOS-PSP	Precentral	1.39086	ASRS	11
27	FDG	PAOS-PSP	SMA	1.36789	ASRS	11
26	FDG	PAOS-PSP	Precentral	1.35825	ASRS	8
26	FDG	PAOS-PSP	SMA	1.25405	ASRS	8
20	FDG	PAOS-PSP	Precentral	1.3383	ASRS	38
20	FDG	PAOS-PSP	SMA	1.24971	ASRS	38
21	FDG	PAOS-PSP	Precentral	1.38658	ASRS	11
21	FDG	PAOS-PSP	SMA	1.37701	ASRS	11
23	FDG	PAOS-CBD	Precentral	1.42289	ASRS	20
23	FDG	PAOS-CBD	SMA	1.47705	ASRS	20
11	FDG	PAOS-PSP	Precentral	1.55763	ASRS	20
11	FDG	PAOS-PSP	SMA	1.58581	ASRS	20
5	FDG	PAOS-PSP	Precentral	1.53257	ASRS	16
5	FDG	PAOS-PSP	SMA	1.46497	ASRS	16
16	FDG	PAOS-CBD	Precentral	1.57344	ASRS	25
16	FDG	PAOS-CBD	SMA	1.54706	ASRS	25
24	FDG	PAOS-CBD	Precentral	1.26183	ASRS	33
24	FDG	PAOS-CBD	SMA	1.22706	ASRS	33
34	FDG	PAOS-CBD	Precentral	1.33646	ASRS	18
34	FDG	PAOS-CBD	SMA	1.27348	ASRS	18
9	FDG	PAOS-PSP	Precentral	1.32586	ASRS	10
9	FDG	PAOS-PSP	SMA	1.33792	ASRS	10
29	FDG	PAOS-CBD	Precentral	1.29014	ASRS	14
29	FDG	PAOS-CBD	SMA	1.17875	ASRS	14
51	FDG	PAOS-CBD	Precentral	1.37981	ASRS	14
51	FDG	PAOS-CBD	SMA	1.28654	ASRS	14
2	FDG	PAOS-CBD	Precentral	1.64396	ASRS	34
2	FDG	PAOS-CBD	SMA	1.70967	ASRS	34
15	FDG	PAOS-PSP	Precentral	1.5882	ASRS	15
15	FDG	PAOS-PSP	SMA	1.5804	ASRS	15
48	FDG	PAOS-CBD	Precentral	1.2926	ASRS	20
48	FDG	PAOS-CBD	SMA	1.33407	ASRS	20
14	FDG	PAOS-CBD	Precentral	1.37685	ASRS	15
14	FDG	PAOS-CBD	SMA	1.3993	ASRS	15
30	FDG	PAOS-CBD	Precentral	1.45562	ASRS	37
30	FDG	PAOS-CBD	SMA	1.36185	ASRS	37
42	FDG	PAOS-CBD	Precentral	1.43271	ASRS	8
42	FDG	PAOS-CBD	SMA	1.3236	ASRS	8
6	FDG	PAOS-PSP	Precentral	1.4254	ASRS	22
6	FDG	PAOS-PSP	SMA	1.43201	ASRS	22
45	FDG	PAOS-CBD	Precentral	1.43928	ASRS	12
45	FDG	PAOS-CBD	SMA	1.38354	ASRS	12
17	FDG	PAOS-CBD	Precentral	1.56811	ASRS	22
17	FDG	PAOS-CBD	SMA	1.47899	ASRS	22
19	FDG	PAOS-CBD	Precentral	1.47716	ASRS	29
19	FDG	PAOS-CBD	SMA	1.36993	ASRS	29
22	FDG	PAOS-PSP	Precentral	1.31735	ASRS	37
22	FDG	PAOS-PSP	SMA	1.16686	ASRS	37

## Sheet: Sup Fig 6
id	regionname	fdg.suvr	aos_type	Diagnosis	z.vol				regionname	p.val
27	Precentral	1.3204	Prosodic	PSP					Precentral	p = 0.519
27	Supp Motor Area	1.27135	Prosodic	PSP					SMA	p = 0.770
26	Precentral	1.0604	Prosodic	PSP					Pallidum	p = 0.277
26	Supp Motor Area	1.05947	Prosodic	PSP					Striatum	p = 0.263
20	Precentral	1.34207	Phonetic	PSP					Substantia Nigra	p = 0.005
20	Supp Motor Area	1.199	Phonetic	PSP					Subthalamic Nucleus	p = 0.012
21	Precentral	1.33647	Prosodic	PSP
21	Supp Motor Area	1.2648	Prosodic	PSP
23	Precentral	1.28781	Phonetic	CBD
23	Supp Motor Area	1.27829	Phonetic	CBD
11	Precentral	1.34739	Prosodic	PSP
11	Supp Motor Area	1.37464	Prosodic	PSP
5	Precentral	1.35783	Prosodic	PSP
5	Supp Motor Area	1.30621	Prosodic	PSP
16	Precentral	1.28445	Phonetic	CBD
16	Supp Motor Area	1.19124	Phonetic	CBD
24	Precentral	1.23437	Phonetic	CBD
24	Supp Motor Area	1.19476	Phonetic	CBD
34	Precentral	1.33646	Prosodic	CBD
34	Supp Motor Area	1.27348	Prosodic	CBD
9	Precentral	1.18485	Phonetic	PSP
9	Supp Motor Area	1.14329	Phonetic	PSP
29	Precentral	1.29014	Phonetic	CBD
29	Supp Motor Area	1.17875	Phonetic	CBD
51	Precentral	1.25211	Prosodic	CBD
51	Supp Motor Area	1.14146	Prosodic	CBD
2	Precentral	1.30263	Phonetic	CBD
2	Supp Motor Area	1.31958	Phonetic	CBD
15	Precentral	1.48005	Prosodic	PSP
15	Supp Motor Area	1.4177	Prosodic	PSP
48	Precentral	1.20566	Phonetic	CBD
48	Supp Motor Area	1.27477	Phonetic	CBD
14	Precentral	1.37685	Phonetic	CBD
14	Supp Motor Area	1.3993	Phonetic	CBD
30	Precentral	1.45562	Phonetic	CBD
30	Supp Motor Area	1.36185	Phonetic	CBD
42	Precentral	1.26856	Phonetic	CBD
42	Supp Motor Area	1.10523	Phonetic	CBD
6	Precentral	1.36288	Prosodic	PSP
6	Supp Motor Area	1.28462	Prosodic	PSP
45	Precentral	1.32125	Phonetic	CBD
45	Supp Motor Area	1.24332	Phonetic	CBD
17	Precentral	1.56811	Phonetic	CBD
17	Supp Motor Area	1.47899	Phonetic	CBD
19	Precentral	1.44525	Phonetic	CBD
19	Supp Motor Area	1.29893	Phonetic	CBD
22	Precentral	1.31735	Phonetic	PSP
22	Supp Motor Area	1.16686	Phonetic	PSP
27	Pallidum		Prosodic	PSP	-2.39246
27	Striatum		Prosodic	PSP	-2.35698
26	Pallidum		Prosodic	PSP	-2.16149
26	Striatum		Prosodic	PSP	-1.56771
20	Pallidum		Phonetic	PSP	-0.172134
20	Striatum		Phonetic	PSP	-2.20619
21	Pallidum		Prosodic	PSP	1.28219
21	Striatum		Prosodic	PSP	-0.747755
23	Pallidum		Phonetic	CBD	0.386315
23	Striatum		Phonetic	CBD	-4.03811
11	Pallidum		Prosodic	PSP	4.27915
11	Striatum		Prosodic	PSP	-1.92284
5	Pallidum		Prosodic	PSP	-2.93592
5	Striatum		Prosodic	PSP	-2.49613
16	Pallidum		Phonetic	CBD	-1.36859
16	Striatum		Phonetic	CBD	-3.45926
24	Pallidum		Phonetic	CBD	-1.70736
24	Striatum		Phonetic	CBD	-2.04776
34	Pallidum		Prosodic	CBD	-1.45109
34	Striatum		Prosodic	CBD	-1.78622
9	Pallidum		Phonetic	PSP	-0.165298
9	Striatum		Phonetic	PSP	-2.30608
29	Pallidum		Phonetic	CBD	0.813595
29	Striatum		Phonetic	CBD	-1.41727
51	Pallidum		Prosodic	CBD	-1.88004
51	Striatum		Prosodic	CBD	-4.2669
2	Pallidum		Phonetic	CBD	-0.916403
2	Striatum		Phonetic	CBD	-2.42202
15	Pallidum		Prosodic	PSP	-0.451221
15	Striatum		Prosodic	PSP	-0.378418
48	Pallidum		Phonetic	CBD	-1.8628
48	Striatum		Phonetic	CBD	-3.55064
14	Pallidum		Phonetic	CBD	-0.47338
14	Striatum		Phonetic	CBD	0.695742
30	Pallidum		Phonetic	CBD	-1.32281
30	Striatum		Phonetic	CBD	-3.25168
42	Striatum		Phonetic	CBD	-2.76963
6	Pallidum		Prosodic	PSP	-0.458538
6	Striatum		Prosodic	PSP	0.485482
45	Pallidum		Phonetic	CBD	3.20002
45	Striatum		Phonetic	CBD	-0.91305
17	Pallidum		Phonetic	CBD	-1.36217
17	Striatum		Phonetic	CBD	-1.54047
19	Pallidum		Phonetic	CBD	-1.6876
19	Striatum		Phonetic	CBD	-2.2133
22	Pallidum		Phonetic	PSP	4.21747
22	Striatum		Phonetic	PSP	-2.43877
27	Substantia Nigra		Prosodic	PSP	-3.6799
27	Subthalamic Nucleus		Prosodic	PSP	-3.40015
26	Substantia Nigra		Prosodic	PSP	-3.6555
26	Subthalamic Nucleus		Prosodic	PSP	-2.70748
20	Substantia Nigra		Phonetic	PSP	-3.19988
20	Subthalamic Nucleus		Phonetic	PSP	-3.34254
21	Substantia Nigra		Prosodic	PSP	-3.26806
21	Subthalamic Nucleus		Prosodic	PSP	-2.61024
23	Substantia Nigra		Phonetic	CBD	-2.07648
23	Subthalamic Nucleus		Phonetic	CBD	-2.89621
11	Substantia Nigra		Prosodic	PSP	-3.02216
11	Subthalamic Nucleus		Prosodic	PSP	-2.67886
5	Substantia Nigra		Prosodic	PSP	-3.4797
5	Subthalamic Nucleus		Prosodic	PSP	-3.68664
16	Substantia Nigra		Phonetic	CBD	-2.70232
16	Subthalamic Nucleus		Phonetic	CBD	-2.04298
24	Substantia Nigra		Phonetic	CBD	-2.1721
24	Subthalamic Nucleus		Phonetic	CBD	-1.68477
34	Substantia Nigra		Prosodic	CBD	-1.94517
34	Subthalamic Nucleus		Prosodic	CBD	-2.56341
9	Substantia Nigra		Phonetic	PSP	-1.97823
9	Subthalamic Nucleus		Phonetic	PSP	-1.88288
29	Substantia Nigra		Phonetic	CBD	-2.17868
29	Subthalamic Nucleus		Phonetic	CBD	-1.90369
51	Substantia Nigra		Prosodic	CBD	-2.67518
51	Subthalamic Nucleus		Prosodic	CBD	-3.49452
2	Substantia Nigra		Phonetic	CBD	-1.29171
2	Subthalamic Nucleus		Phonetic	CBD	-2.57518
15	Substantia Nigra		Prosodic	PSP	-2.28013
15	Subthalamic Nucleus		Prosodic	PSP	-1.88953
48	Substantia Nigra		Phonetic	CBD	-2.47086
48	Subthalamic Nucleus		Phonetic	CBD	-1.93342
14	Substantia Nigra		Phonetic	CBD	-1.08701
14	Subthalamic Nucleus		Phonetic	CBD	-0.865866
30	Substantia Nigra		Phonetic	CBD	-0.188083
30	Subthalamic Nucleus		Phonetic	CBD	-0.737777
42	Substantia Nigra		Phonetic	CBD	-3.54718
42	Subthalamic Nucleus		Phonetic	CBD	-4.34544
6	Substantia Nigra		Prosodic	PSP	-2.91523
6	Subthalamic Nucleus		Prosodic	PSP	-2.91861
45	Substantia Nigra		Phonetic	CBD	-1.60054
45	Subthalamic Nucleus		Phonetic	CBD	-2.47332
17	Substantia Nigra		Phonetic	CBD	-1.00722
17	Subthalamic Nucleus		Phonetic	CBD	-0.36851
19	Substantia Nigra		Phonetic	CBD	-0.68818
19	Subthalamic Nucleus		Phonetic	CBD	-1.04204
22	Substantia Nigra		Phonetic	PSP	-2.1157
22	Subthalamic Nucleus		Phonetic	PSP	-1.79998

## Sheet: Sup Fig 7
Full scan blots showing verification by reprobing the CBD blots with PHF1									Full scan blots showing verification by reprobing the PSP blots with PHF1

## Sheet: Sup Fig 9
id	Diagnosis	extra.dot	dead	time_mri	time_lc
1	CBD	0	1	11.8467	17.3388
2	CBD	1	1	10.0643	17.18
3	Other enrolled PAOS patients	0	0	4.2245	14.0233
4	Other enrolled PAOS patients	0	0	7.64134	13.8152
5	PSP	1	1	5.84257	12.6461
6	PSP	0	1	5.53593	11.9206
7	Other enrolled PAOS patients	0	0	4.00548	11.7481
8	Other enrolled PAOS patients	0	0	5.11704	11.2827
9	PSP	1	1	2.47228	11.2088
10	Other enrolled PAOS patients	0	1	2.92402	11.1786
11	PSP	1	1	4.19986	10.9432
12	Other enrolled PAOS patients	0	1	2.27789	10.7844
13	Other enrolled PAOS patients	0	1	2.66393	10.7707
14	CBD	0	1	5.44832	10.7461
15	PSP	1	1	1.85626	10.6311
16	CBD	1	1	4.84326	10.5982
17	CBD	0	1	7.55099	10.4449
18	Other enrolled PAOS patients	0	1	8.98015	10.4312
19	CBD	0	1	6.47228	10.4203
20	PSP	0	1	6.8501	10.2971
21	PSP	1	1	3.80014	9.77139
22	PSP	0	1	6.18754	9.53593
23	CBD	0	1	5.10062	9.4319
24	CBD	0	1	5.14716	9.41273
25	Other enrolled PAOS patients	0	1	3.55921	9.38535
26	PSP	1	1	1.08419	9.03491
27	PSP	1	1	3.16496	8.8898
28	Other enrolled PAOS patients	0	1	3.08556	8.86516
29	CBD	1	1	3.0527	8.81588
30	CBD	0	1	5.8809	8.74743
31	Other enrolled PAOS patients	0	1	2.41205	8.66804
32	Other enrolled PAOS patients	0	1	4.52019	8.27926
33	Other enrolled PAOS patients	0	0	2.15469	8.19165
34	CBD	0	1	4.00821	8.06571
35	Other enrolled PAOS patients	0	0	5.9822	8.04654
36	Other enrolled PAOS patients	0	1	3.43874	7.88775
37	Other enrolled PAOS patients	0	1	2.52977	7.71253
38	Other enrolled PAOS patients	0	0	3.64408	6.90486
39	CBD	0	1	2.44216	6.70226
40	PiD	0	1	2.54073	6.67762
41	Other enrolled PAOS patients	0	1	2.09993	6.5681
42	CBD	0	1	2.26968	6.53251
43	Other enrolled PAOS patients	0	1	1.14716	6.40931
44	Other enrolled PAOS patients	0	1	1.79329	6.2204
45	CBD	0	1	2.5243	6.01506
46	Other enrolled PAOS patients	0	1	3.3128	5.8371
47	Other enrolled PAOS patients	0	0	3.09103	5.81246
48	CBD	0	1	3.45243	5.60712
49	Other enrolled PAOS patients	0	1	1.65092	5.54141
50	Other enrolled PAOS patients	0	0	2.11636	5.19097
51	CBD	0	1	1.67283	5.07871
52	Other enrolled PAOS patients	0	0	2.55989	4.84326
53	Other enrolled PAOS patients	0	0	1.4319	4.7885
54	PiD	0	1	0.969199	4.76112
55	FTLD-TDP A	0	1	1.79055	4.51745
56	FTLD-TDP A	0	1	1.45106	4.38604
57	CBD	0	1	3.32375	4
58	FTLD-TDP B	0	1	1.31417	1.84805

[truncated: 5 more sheets: Sup Fig 10, Table 1, Sup Table 1, Sup Table 2, Sup Table 3]
